# Supplementary material for: Targeting RNA with small molecules using state-of-the-art methods provides highly predictive affinities of riboswitch inhibitors
Source: Commun Biol. 2025 Oct 1;8:1405. doi: 10.1038/s42003-025-08809-y (PMC12488954; doi:10.1038/s42003-025-08809-y)
Supplement: Supplementary file 3 — Supplementary Data 1 [file 42003_2025_8809_MOESM3_ESM.xlsx]

## Sheet: Figure 4
Ligand 1										Ligand 2										Ligand 3											Ligand 4											Ligand 5
#time	G52COM_LIGCOM	A53COM_LIGCOM	HB1	HB2	A109PO_LIGNa	G110PO_LIGNa	G52PO_LIGNb	A53PO_LIGNb		#time	G52COM_LIGCOM	A53COM_LIGCOM	HB1	HB2	A109PO_LIGNa	G110PO_LIGNa	G52PO_LIGNb	A53PO_LIGNb		#time	G52COM_LIGCOM	A53COM_LIGCOM	HB1	HB2	A109PO_LIGNa	G110PO_LIGNa	G52PO_LIGNb	A53PO_LIGNb			#time	G52COM_LIGCOM	A53COM_LIGCOM	HB1	HB2	A109PO_LIGNa	G110PO_LIGNa	G52PO_LIGNb	A53PO_LIGNb			#time	G52COM_LIGCOM	A53COM_LIGCOM	HB1	HB2	A109PO_LIGNa	G110PO_LIGNa	G52PO_LIGNb
0	4.41086723339027e+00	4.51315136143771e+00	2.85241462664280e+00	2.77903458530792e+00	4.40927029896556e+00	8.31551316532160e+00				0	4.97435240813060e+00	3.78232522775106e+00	2.18771659476752e+00	2.28446237171166e+00	1.86945931353782e+00	5.34760971023639e+00				0	4.44573786284121e+00	3.74800840069875e+00	1.83302928308646e+00	1.84807497276161e+00	1.75588657928655e+00	5.96676538628580e+00	3.61241964291937e+00	4.52960491039341e+00			0	4.44573786284121e+00	3.74800840069875e+00	1.83302928308646e+00	1.84807497276161e+00	1.75588657928655e+00	5.96676538628580e+00	3.61241964291937e+00	4.52960491039341e+00			0	4.34924569925878e+00	3.73928965706746e+00	1.77536208216387e+00	2.27684830821141e+00	4.19584764360223e+00	2.35666310805989e+00	4.62573360971970e+00
1	4.47638655906177e+00	4.24692684015201e+00	2.46135828231102e+00	2.54909100546954e+00	3.23232576117215e+00	8.11227873223020e+00				1	5.00895473083550e+00	3.83256706542509e+00	1.97408153380904e+00	2.07600129590685e+00	1.87579167155526e+00	5.99188567316710e+00				1	4.14370917117619e+00	3.65044863149246e+00	1.91106416169003e+00	1.88695886848874e+00	1.96607607235984e+00	6.38367234208182e+00	2.00711390142377e+00	5.48182938259647e+00			1	4.14370917117619e+00	3.65044863149246e+00	1.91106416169003e+00	1.88695886848874e+00	1.96607607235984e+00	6.38367234208182e+00	2.00711390142377e+00	5.48182938259647e+00			1	4.37178581285448e+00	3.76876278314369e+00	1.88053052156951e+00	1.79194610380612e+00	5.07831998949707e+00	2.11228723656087e+00	1.95597168409668e+00
2	4.41089516108225e+00	4.51300034683149e+00	2.85210280017056e+00	2.77873929039333e+00	4.40881565042324e+00	8.31514977967161e+00				2	4.97436285336990e+00	3.78207081095249e+00	2.18708018019340e+00	2.28525736477844e+00	1.86910581805920e+00	5.34723383771740e+00				2	3.97617609421455e+00	3.71100387515876e+00	2.11510079033736e+00	2.12471724578741e+00	1.98690067825658e+00	6.52782891178335e+00	3.93785233696280e+00	4.81068651228326e+00			2	3.97617609421455e+00	3.71100387515876e+00	2.11510079033736e+00	2.12471724578741e+00	1.98690067825658e+00	6.52782891178335e+00	3.93785233696280e+00	4.81068651228326e+00			2	4.18815730262382e+00	3.83302542377704e+00	2.26628361840659e+00	1.93742605999977e+00	4.72149927341908e+00	1.91116581710411e+00	1.81375809860968e+00
3	4.85112860313550e+00	4.51529450154983e+00	3.07188349579094e+00	2.80165767111575e+00	4.60514745556646e+00	8.20748236444454e+00				3	4.10893778817710e+00	3.71069893776216e+00	2.03214000648918e+00	2.07626937970548e+00	1.90229746167956e+00	6.83378484973229e+00				3	3.76148578302865e+00	3.71498415796201e+00	2.57093883754324e+00	2.13485951894710e+00	2.08915068789439e+00	7.08407475917599e+00	2.48088690293012e+00	4.13486972320912e+00			3	3.76148578302865e+00	3.71498415796201e+00	2.57093883754324e+00	2.13485951894710e+00	2.08915068789439e+00	7.08407475917599e+00	2.48088690293012e+00	4.13486972320912e+00			3	4.34267764758241e+00	3.82728750941912e+00	2.28261489075197e+00	1.92511229060893e+00	5.22603170568063e+00	2.33256590548808e+00	1.81812375933940e+00
4	4.41173385074865e+00	4.64297475183628e+00	2.31079976088822e+00	2.30349279932367e+00	5.30235838375253e+00	6.54971258944280e+00				4	4.15419249061441e+00	3.53573473133466e+00	2.11168037912732e+00	2.05532704166628e+00	2.50124440561222e+00	6.35541379236869e+00				4	4.28893671935158e+00	4.10430152055383e+00	2.54708428288296e+00	1.87578696503484e+00	2.11467765609611e+00	6.63812328052192e+00	2.35575993505338e+00	4.98503062604445e+00			4	4.28893671935158e+00	4.10430152055383e+00	2.54708428288296e+00	1.87578696503484e+00	2.11467765609611e+00	6.63812328052192e+00	2.35575993505338e+00	4.98503062604445e+00			4	4.16587799828178e+00	3.84294176795681e+00	2.18185733283969e+00	1.92509129368156e+00	5.12896620382607e+00	2.09543217664992e+00	1.82056501193310e+00
5	4.50861745653393e+00	4.49169935818752e+00	2.88090156639396e+00	2.21102910623535e+00	5.18288362314320e+00	6.73072128924860e+00				5	4.44093607561182e+00	3.64746585395268e+00	2.24351745210016e+00	2.04280414269458e+00	1.78264724419651e+00	5.96050095070245e+00				5	4.19676363375265e+00	3.82807720410596e+00	2.34179580254274e+00	2.16045501526070e+00	2.10195420213683e+00	6.87548286661500e+00	2.26542963728167e+00	4.47307414069306e+00			5	4.19676363375265e+00	3.82807720410596e+00	2.34179580254274e+00	2.16045501526070e+00	2.10195420213683e+00	6.87548286661500e+00	2.26542963728167e+00	4.47307414069306e+00			5	4.28171761481212e+00	3.83196774825126e+00	2.22516604111594e+00	1.97728171150711e+00	5.07993550036259e+00	3.85739451796164e+00	1.71990911111236e+00
6	4.81011585432620e+00	4.50107838117881e+00	2.81442700017089e+00	2.23098770541543e+00	5.34159582460333e+00	6.57198248491696e+00				6	4.40395677281855e+00	3.69156363158740e+00	2.00074808664218e+00	1.90463322366333e+00	1.96624734491791e+00	5.41636153866995e+00				6	4.02534895223888e+00	3.82874559497255e+00	2.15429227318528e+00	1.90535347247878e+00	2.26887687602281e+00	6.72552824643644e+00	2.69822002126543e+00	4.01284612374582e+00			6	4.02534895223888e+00	3.82874559497255e+00	2.15429227318528e+00	1.90535347247878e+00	2.26887687602281e+00	6.72552824643644e+00	2.69822002126543e+00	4.01284612374582e+00			6	4.23670739642589e+00	3.47282809198669e+00	2.02555819940166e+00	2.00632404909706e+00	4.91296822278251e+00	1.91496807477332e+00	2.31104169911054e+00
7	4.76351600349983e+00	4.58392782869662e+00	3.07971979131355e+00	2.81153993615978e+00	5.24189934188525e+00	6.67685527883429e+00				7	4.09336653420685e+00	3.66942792883401e+00	1.99431856137013e+00	1.98413553755192e+00	1.98079160413823e+00	6.09878108906661e+00				7	4.31298958172863e+00	3.62976219976137e+00	2.15027999451899e+00	1.76038093974635e+00	2.56708327308259e+00	6.11186894403956e+00	2.81862274678783e+00	4.08114613493364e+00			7	4.31298958172863e+00	3.62976219976137e+00	2.15027999451899e+00	1.76038093974635e+00	2.56708327308259e+00	6.11186894403956e+00	2.81862274678783e+00	4.08114613493364e+00			7	4.20344677407717e+00	3.60514915281761e+00	2.60492314161576e+00	2.04108623982412e+00	5.26225315695088e+00	2.32910664604949e+00	1.95731552074342e+00
8	4.93563133848586e+00	4.64331423961863e+00	2.45357014806549e+00	1.99082379826690e+00	5.06525539079013e+00	6.28636143645117e+00				8	4.70182481183921e+00	4.01476482196753e+00	2.69389585600578e+00	2.46043458546387e+00	1.96285500209297e+00	6.29758052790980e+00				8	4.06997560097762e+00	4.11890123845968e+00	2.17190808601225e+00	2.04830620477834e+00	1.90530300973346e+00	5.24708903680260e+00	1.86304216234454e+00	5.16418636649920e+00			8	4.06997560097762e+00	4.11890123845968e+00	2.17190808601225e+00	2.04830620477834e+00	1.90530300973346e+00	5.24708903680260e+00	1.86304216234454e+00	5.16418636649920e+00			8	4.26908732618454e+00	3.43618052244057e+00	2.11632291676303e+00	1.86363662876863e+00	5.05312230751471e+00	1.67580939612522e+00	2.74808660809790e+00
9	4.52339408550768e+00	4.49087222915763e+00	2.31475745319310e+00	2.30547415349865e+00	5.75876326698596e+00	6.76849971475417e+00				9	4.52046315387491e+00	4.37669541107955e+00	3.32128313469791e+00	3.22592626234033e+00	2.21257578046372e+00	5.74982339986642e+00				9	4.01102341907321e+00	3.83692481585711e+00	2.27846003829314e+00	2.01633703612260e+00	2.28949901214179e+00	6.03768422506032e+00	2.27891997092929e+00	4.12658229846816e+00			9	4.01102341907321e+00	3.83692481585711e+00	2.27846003829314e+00	2.01633703612260e+00	2.28949901214179e+00	6.03768422506032e+00	2.27891997092929e+00	4.12658229846816e+00			9	4.18752479234130e+00	4.44148176661614e+00	1.95464370729005e+00	2.04741659733425e+00	4.86233931364819e+00	1.72238614281959e+00	1.72873578158258e+00
10	4.68512826290737e+00	4.42713630094111e+00	2.57337401549694e+00	2.34206889577511e+00	5.32848638227773e+00	6.70346582384660e+00				10	4.76076623028614e+00	3.70417851431669e+00	1.96876685990707e+00	2.06862065483372e+00	2.10184193807655e+00	6.24730439140510e+00				10	4.30837972413067e+00	4.09014433729150e+00	2.32158691981474e+00	1.95762554601540e+00	2.00430534236905e+00	6.90086770294823e+00	2.81194290550259e+00	4.72034263588561e+00			10	4.30837972413067e+00	4.09014433729150e+00	2.32158691981474e+00	1.95762554601540e+00	2.00430534236905e+00	6.90086770294823e+00	2.81194290550259e+00	4.72034263588561e+00			10	4.27778321959474e+00	3.42323086789109e+00	2.48678610451187e+00	1.88878212688968e+00	4.97933040322806e+00	1.77342184142676e+00	1.78181501963905e+00
11	4.40592397151584e+00	4.53169742730795e+00	2.44721132074576e+00	2.36145309226569e+00	5.20823095669664e+00	6.48071044115540e+00				11	4.60042491990900e+00	4.10017104328742e+00	2.24455562257877e+00	2.52147654564472e+00	1.77588413396790e+00	5.56990191847462e+00				11	4.31059353262490e+00	3.96144422462995e+00	2.01973739492368e+00	1.88142149190171e+00	2.39173105680431e+00	6.41412657186969e+00	2.03715492760518e+00	5.14640418498935e+00			11	4.31059353262490e+00	3.96144422462995e+00	2.01973739492368e+00	1.88142149190171e+00	2.39173105680431e+00	6.41412657186969e+00	2.03715492760518e+00	5.14640418498935e+00			11	4.04449842947311e+00	3.62779254166444e+00	2.37311711425446e+00	2.13488204849227e+00	5.24025817165688e+00	2.34735205046284e+00	2.05337306000851e+00
12	4.65979119474294e+00	4.40755262105225e+00	2.86001685662852e+00	2.71749846197298e+00	5.62704921326318e+00	6.57401671172962e+00				12	4.41531716551974e+00	4.19087044876514e+00	2.25644652866862e+00	2.05906834228548e+00	1.82741882047538e+00	5.88928536039598e+00				12	4.12399242181907e+00	4.07847027875973e+00	2.33104217619454e+00	1.86645882491154e+00	2.24192726382247e+00	5.95473173077346e+00	1.91371233773299e+00	5.32068976757850e+00			12	4.12399242181907e+00	4.07847027875973e+00	2.33104217619454e+00	1.86645882491154e+00	2.24192726382247e+00	5.95473173077346e+00	1.91371233773299e+00	5.32068976757850e+00			12	4.23160955895181e+00	3.92941283251352e+00	2.16906486167201e+00	1.85644275509755e+00	4.84897056404322e+00	3.20910830030965e+00	1.97631590355374e+00
13	4.66543089450436e+00	4.36512423061377e+00	2.59340133052101e+00	2.54238811533012e+00	4.85769075209847e+00	7.59390622180877e+00				13	3.81469277986088e+00	3.95676020889698e+00	2.54188760902544e+00	1.93300299719693e+00	1.58278779738086e+00	5.73936715131951e+00				13	4.23319918171464e+00	3.93932005758041e+00	2.12226549787105e+00	1.81203582140750e+00	2.48033958831584e+00	6.24508669307470e+00	3.43669394199536e+00	4.36791056277645e+00			13	4.23319918171464e+00	3.93932005758041e+00	2.12226549787105e+00	1.81203582140750e+00	2.48033958831584e+00	6.24508669307470e+00	3.43669394199536e+00	4.36791056277645e+00			13	4.15052298198034e+00	3.87164962201161e+00	2.33063992409752e+00	1.88006175556124e+00	4.84892315802256e+00	3.80833729221701e+00	1.98955702230821e+00
14	4.86694367488699e+00	4.47941466644630e+00	2.73842946869034e+00	2.53682651377264e+00	5.19341420627499e+00	6.99024909069909e+00				14	4.37363918405744e+00	3.57837732060319e+00	2.14866467884130e+00	2.03166791837844e+00	1.90429104193946e+00	5.63404393206532e+00				14	4.25616432420208e+00	3.82655609503725e+00	2.27644347465677e+00	1.83906078485250e+00	1.92334960595562e+00	5.46477215263028e+00	2.63817436529852e+00	4.30632876902195e+00			14	4.25616432420208e+00	3.82655609503725e+00	2.27644347465677e+00	1.83906078485250e+00	1.92334960595562e+00	5.46477215263028e+00	2.63817436529852e+00	4.30632876902195e+00			14	4.31406192653096e+00	3.68752958650722e+00	2.20237745458376e+00	1.89293544631380e+00	5.26726523727694e+00	3.58048765987494e+00	2.06795752664697e+00
15	4.78823878813389e+00	4.39925239318648e+00	2.12957289567253e+00	2.02718367069455e+00	5.20114752013004e+00	5.71598496614896e+00				15	4.94195781524643e+00	3.67933875695357e+00	2.18593675063235e+00	1.88960193871005e+00	2.68705831469130e+00	5.94048290620905e+00				15	4.02855141952065e+00	3.99621018776546e+00	2.29864060537130e+00	1.90888548049925e+00	1.91680890456539e+00	6.35598675620780e+00	2.35873810549957e+00	4.45769797467845e+00			15	4.02855141952065e+00	3.99621018776546e+00	2.29864060537130e+00	1.90888548049925e+00	1.91680890456539e+00	6.35598675620780e+00	2.35873810549957e+00	4.45769797467845e+00			15	4.42145693893983e+00	3.73075826148786e+00	2.34683543994100e+00	2.02071976175845e+00	5.59942390250340e+00	3.77650448513935e+00	1.96952735921461e+00
16	4.53202668947954e+00	4.33717649429276e+00	2.68021854128213e+00	2.44328652632380e+00	5.06689589186973e+00	7.05634247339752e+00				16	4.62245235552907e+00	3.75156401451596e+00	2.23087590423967e+00	1.91096135073556e+00	1.82581437433546e+00	6.09490987932394e+00				16	4.27480590532225e+00	3.86294961921738e+00	2.53166173129959e+00	2.12997424166929e+00	2.82190025758331e+00	6.54603685076167e+00	2.04884294267426e+00	5.08171251060854e+00			16	4.27480590532225e+00	3.86294961921738e+00	2.53166173129959e+00	2.12997424166929e+00	2.82190025758331e+00	6.54603685076167e+00	2.04884294267426e+00	5.08171251060854e+00			16	4.14917982082711e+00	3.84841763692980e+00	2.21080217899751e+00	1.78157768644843e+00	4.99185286283424e+00	2.83349547018528e+00	1.90604843988257e+00
17	4.50872684871244e+00	4.16484938995883e+00	2.68051214553084e+00	2.52724575160889e+00	5.89658916412324e+00	7.06936985441599e+00				17	4.51436984520385e+00	3.92879217872514e+00	2.22287980287418e+00	1.83585899964377e+00	1.90438426507386e+00	5.50573706684913e+00				17	4.16995429039675e+00	3.97074351653064e+00	2.42872106392910e+00	2.10206772669872e+00	2.37299162532579e+00	5.94502779569844e+00	2.18242226778970e+00	4.44068898174591e+00			17	4.16995429039675e+00	3.97074351653064e+00	2.42872106392910e+00	2.10206772669872e+00	2.37299162532579e+00	5.94502779569844e+00	2.18242226778970e+00	4.44068898174591e+00			17	4.07903296468324e+00	4.02131399497335e+00	2.39434118437376e+00	2.01013187451679e+00	5.56153770995098e+00	5.60721997735091e+00	2.34193541962950e+00
18	4.76043467535428e+00	4.10191343125896e+00	2.58237520452855e+00	2.20956349487472e+00	5.36066893749662e+00	6.50319549789424e+00				18	4.55123433735787e+00	3.64612132687008e+00	1.81666859776653e+00	1.96897257553193e+00	1.76163874827779e+00	5.55722244556697e+00				18	3.93486980203993e+00	3.71789829860321e+00	2.63194054233819e+00	2.12485281902654e+00	2.25273797474460e+00	6.01736888858295e+00	1.94760077265854e+00	5.81206119472308e+00			18	3.93486980203993e+00	3.71789829860321e+00	2.63194054233819e+00	2.12485281902654e+00	2.25273797474460e+00	6.01736888858295e+00	1.94760077265854e+00	5.81206119472308e+00			18	4.62746458656582e+00	3.67178212539795e+00	2.44617871361063e+00	1.85308003828275e+00	5.57575491625322e+00	3.24203884450122e+00	1.81867736713744e+00
19	4.54853460512108e+00	4.48882149564451e+00	2.68818710822526e+00	2.37645153007640e+00	5.44056409302083e+00	6.96324098772385e+00				19	3.95581223349053e+00	3.86940621577710e+00	2.26575897893587e+00	2.05614949968962e+00	1.84800426413527e+00	5.36766387290046e+00				19	3.78780064376723e+00	4.56678832049028e+00	2.46355525249712e+00	1.89512170628128e+00	2.43355613036085e+00	7.40702205496652e+00	1.79241963666609e+00	6.01016938400267e+00			19	3.78780064376723e+00	4.56678832049028e+00	2.46355525249712e+00	1.89512170628128e+00	2.43355613036085e+00	7.40702205496652e+00	1.79241963666609e+00	6.01016938400267e+00			19	4.20042498783900e+00	3.71465327270937e+00	2.28356212132789e+00	1.96124089108532e+00	4.67539805180290e+00	1.89248503307312e+00	1.83640013056093e+00
20	4.43527121894074e+00	4.47383402246361e+00	2.55923616609141e+00	2.16089894568641e+00	5.20458931547486e+00	6.36517437944783e+00				20	3.82628074704731e+00	3.71793584018973e+00	2.15973292069904e+00	1.94301154810114e+00	1.93818213562892e+00	5.80170898424161e+00				20	3.94763187547711e+00	3.45486370608218e+00	2.09099340829528e+00	1.89725581554014e+00	2.39033868775639e+00	6.78109799959705e+00	1.72134297851164e+00	4.64216569221141e+00			20	3.94763187547711e+00	3.45486370608218e+00	2.09099340829528e+00	1.89725581554014e+00	2.39033868775639e+00	6.78109799959705e+00	1.72134297851164e+00	4.64216569221141e+00			20	4.38495445023045e+00	3.84200870297838e+00	2.18181699111268e+00	1.79686175898214e+00	5.13469107973938e+00	2.48962541398694e+00	3.28047379360700e+00
21	4.64968042331550e+00	4.55528901704511e+00	2.71337156212533e+00	2.57866848445427e+00	5.48161513802112e+00	6.79496589208678e+00				21	4.18816145933880e+00	3.82437443198826e+00	2.11439442456090e+00	1.92893650004572e+00	2.06205134152471e+00	5.64486768665473e+00				21	4.04052285510701e+00	3.93663770941538e+00	2.30043843583016e+00	1.91059762703663e+00	2.35102754016964e+00	6.65783989769436e+00	1.99178499678196e+00	5.54160792715850e+00			21	4.04052285510701e+00	3.93663770941538e+00	2.30043843583016e+00	1.91059762703663e+00	2.35102754016964e+00	6.65783989769436e+00	1.99178499678196e+00	5.54160792715850e+00			21	3.85735504328636e+00	3.66973430390866e+00	2.50486322126394e+00	1.94519612015847e+00	5.21486394831821e+00	2.57396466366926e+00	3.10988453674700e+00
22	5.08920999940288e+00	4.22190345475492e+00	2.45957532948308e+00	2.47798756085669e+00	5.17746864111117e+00	6.52592782997333e+00				22	4.45901707293715e+00	3.98790278965210e+00	1.98852825139008e+00	2.06595935520040e+00	1.98515144825965e+00	5.73480379678678e+00				22	4.37565261394023e+00	4.38255213392836e+00	2.45315598149596e+00	1.89533211541174e+00	2.10782157018207e+00	6.87325851568450e+00	2.23078247647737e+00	4.74766134541246e+00			22	4.37565261394023e+00	4.38255213392836e+00	2.45315598149596e+00	1.89533211541174e+00	2.10782157018207e+00	6.87325851568450e+00	2.23078247647737e+00	4.74766134541246e+00			22	4.38445126128949e+00	3.50238814024253e+00	2.23055465573628e+00	2.06728722071113e+00	5.15090166850357e+00	2.06635756116546e+00	1.96058092773843e+00
23	4.76631056662340e+00	4.90635249578350e+00	2.84964864860319e+00	2.47262018135066e+00	5.45914416044384e+00	6.23399683740098e+00				23	4.17687321595998e+00	3.80351183701190e+00	2.22919177779452e+00	2.24567972231340e+00	1.77176629758395e+00	5.47684491492999e+00				23	4.00733566116348e+00	3.99118632574750e+00	2.08050820301719e+00	1.86254654016112e+00	1.99120086207427e+00	5.78994773147189e+00	1.83414904524425e+00	4.93719038372343e+00			23	4.00733566116348e+00	3.99118632574750e+00	2.08050820301719e+00	1.86254654016112e+00	1.99120086207427e+00	5.78994773147189e+00	1.83414904524425e+00	4.93719038372343e+00			23	4.45384015876895e+00	3.57656953515581e+00	2.11658836233392e+00	2.10650003680563e+00	4.77534143658004e+00	1.95974035786529e+00	1.84000394158753e+00
24	4.59219800089332e+00	5.08279438445924e+00	2.79547281329317e+00	2.43589518733110e+00	5.73686629696692e+00	6.44311145788829e+00				24	4.31010243908145e+00	3.53969444699474e+00	2.11350985943166e+00	2.02821912234400e+00	2.29626153356712e+00	4.77638588466167e+00				24	4.38148280921662e+00	3.91126170149519e+00	2.32001995970343e+00	1.87839439024485e+00	1.98955861726480e+00	6.66425485599004e+00	1.99718492554980e+00	4.16461324972022e+00			24	4.38148280921662e+00	3.91126170149519e+00	2.32001995970343e+00	1.87839439024485e+00	1.98955861726480e+00	6.66425485599004e+00	1.99718492554980e+00	4.16461324972022e+00			24	4.38338486182287e+00	3.85936630195683e+00	2.11654109406715e+00	2.01512533649416e+00	5.54583392666888e+00	3.84265140291334e+00	1.93146432030183e+00
25	5.00690199991639e+00	4.45994246524429e+00	2.39513646807629e+00	2.16452551597015e+00	5.44916573773420e+00	6.74789966048909e+00				25	4.18630858079389e+00	3.71694261037183e+00	2.09887741258512e+00	2.07410051653137e+00	1.86343898694985e+00	6.55646966713382e+00				25	4.12519031676536e+00	4.10628067583615e+00	2.15669796047603e+00	1.97339820837708e+00	1.77887631607342e+00	4.92123181476238e+00	1.77256844747579e+00	5.35468743490846e+00			25	4.12519031676536e+00	4.10628067583615e+00	2.15669796047603e+00	1.97339820837708e+00	1.77887631607342e+00	4.92123181476238e+00	1.77256844747579e+00	5.35468743490846e+00			25	4.14526512857759e+00	3.53604464530564e+00	2.14471344083855e+00	2.04727517218642e+00	4.39806551443631e+00	2.49783919017829e+00	1.95447097393552e+00
26	4.80245963232661e+00	4.52993317400989e+00	2.65918836101292e+00	2.52638023854869e+00	5.43566880059467e+00	7.08964868132878e+00				26	4.70427104660728e+00	3.91284736934588e+00	2.05252538454793e+00	1.99009803737991e+00	2.10402274027605e+00	6.29531967859163e+00				26	3.87439500957484e+00	3.93113505214371e+00	2.68842056277030e+00	2.16861824628083e+00	2.13061935806365e+00	5.56674029258855e+00	1.89570960573413e+00	5.57556700485366e+00			26	3.87439500957484e+00	3.93113505214371e+00	2.68842056277030e+00	2.16861824628083e+00	2.13061935806365e+00	5.56674029258855e+00	1.89570960573413e+00	5.57556700485366e+00			26	4.05003808413521e+00	3.74553965265496e+00	2.15827616085535e+00	1.96074341295262e+00	4.64282160848615e+00	1.90250528524729e+00	2.16677290882673e+00
27	4.62825667711796e+00	4.78103939247772e+00	3.11496068642610e+00	2.74481315521635e+00	5.29387372283609e+00	6.51462470471817e+00				27	4.80350428231548e+00	4.17345452132709e+00	2.72521514282568e+00	2.86278319667634e+00	1.87954168085772e+00	5.87795600064517e+00				27	4.16049426538809e+00	3.80096655850965e+00	2.30946467467530e+00	1.86215760702867e+00	1.87317335189915e+00	5.29199833157230e+00	1.74591270836274e+00	4.84252769968754e+00			27	4.16049426538809e+00	3.80096655850965e+00	2.30946467467530e+00	1.86215760702867e+00	1.87317335189915e+00	5.29199833157230e+00	1.74591270836274e+00	4.84252769968754e+00			27	4.37033953796900e+00	3.97310097979860e+00	2.08305401774754e+00	2.00412746549241e+00	4.42555934677920e+00	1.83701812144424e+00	1.81315594176239e+00
28	4.81392303605997e+00	4.41374526230128e+00	3.20122236406349e+00	3.15685360473647e+00	5.75220349060409e+00	6.95242062929375e+00				28	4.11906047291082e+00	3.79391240535395e+00	1.94848226587019e+00	1.96805481846787e+00	1.94036569978272e+00	6.28446089641082e+00				28	4.30276623559868e+00	3.88155721545576e+00	2.67399710242739e+00	1.94719802667507e+00	2.71612245819197e+00	6.42088362726435e+00	2.00128393286066e+00	4.96816234269311e+00			28	4.30276623559868e+00	3.88155721545576e+00	2.67399710242739e+00	1.94719802667507e+00	2.71612245819197e+00	6.42088362726435e+00	2.00128393286066e+00	4.96816234269311e+00			28	4.53146356683052e+00	3.42207506217743e+00	1.99423109871980e+00	2.03175730540038e+00	5.47163323013670e+00	2.38131469941087e+00	1.97868547623801e+00
29	5.00849837376584e+00	4.39556059084738e+00	3.08227850095633e+00	2.79895966356403e+00	5.68198452158712e+00	7.13721022087678e+00				29	4.65382289522128e+00	4.15696428271028e+00	2.03941155133357e+00	1.87427446170988e+00	1.78692519359591e+00	6.19114052833037e+00				29	4.30652334842523e+00	3.96834090514472e+00	2.41847164483197e+00	1.93904209469985e+00	1.97118827538517e+00	5.74011113405696e+00	1.86516817973990e+00	5.35832373225989e+00			29	4.30652334842523e+00	3.96834090514472e+00	2.41847164483197e+00	1.93904209469985e+00	1.97118827538517e+00	5.74011113405696e+00	1.86516817973990e+00	5.35832373225989e+00			29	4.18153608443118e+00	4.02586617627950e+00	2.06712182582872e+00	1.90122830630816e+00	4.96136155759900e+00	1.87916336197169e+00	1.79895493868368e+00
30	4.80900470338762e+00	4.51308176555968e+00	2.72409150911446e+00	2.57344205755231e+00	5.24419076783875e+00	6.37480930679334e+00				30	4.87367075715265e+00	4.17850164749070e+00	2.81782818523118e+00	2.96709195648625e+00	1.90378024803106e+00	5.98073125672398e+00				30	4.34472215014972e+00	3.81152828483960e+00	2.52250693573056e+00	1.89277096966619e+00	1.83269805910140e+00	5.84427809732763e+00	1.85002603843852e+00	5.31448075672809e+00			30	4.34472215014972e+00	3.81152828483960e+00	2.52250693573056e+00	1.89277096966619e+00	1.83269805910140e+00	5.84427809732763e+00	1.85002603843852e+00	5.31448075672809e+00			30	3.95927806340456e+00	3.62456666998926e+00	2.21802625847042e+00	1.80581215824924e+00	4.93968191002132e+00	3.67371431237862e+00	1.92267003481443e+00
31	4.77310506016481e+00	4.13961175818798e+00	2.34262755439007e+00	1.90772416711100e+00	5.20248280997938e+00	5.52870121831331e+00				31	4.54309360314847e+00	3.99725698896688e+00	2.57312186066155e+00	2.59292106637209e+00	2.06221090872548e+00	5.25957130224111e+00				31	4.05551064197377e+00	3.83390083770882e+00	2.60604109841864e+00	2.06187442152599e+00	2.55981197139878e+00	6.18258849638874e+00	1.79539357989767e+00	5.78708553024830e+00			31	4.05551064197377e+00	3.83390083770882e+00	2.60604109841864e+00	2.06187442152599e+00	2.55981197139878e+00	6.18258849638874e+00	1.79539357989767e+00	5.78708553024830e+00			31	4.13242921325461e+00	3.66109306343683e+00	2.63432827486146e+00	2.04852973590577e+00	5.54125921263635e+00	3.62453103462102e+00	1.89410271492164e+00
32	4.72499530112935e+00	4.22146401276380e+00	2.35005556347877e+00	2.23554124829947e+00	5.26146302903823e+00	7.25316518757326e+00				32	4.89074415147591e+00	3.94388542500389e+00	2.46230965783444e+00	2.21843501200015e+00	1.84028461728983e+00	6.19279940004606e+00				32	3.74412510111219e+00	4.09547692461810e+00	2.70827006575943e+00	2.02860924332012e+00	2.56473277865945e+00	6.25719104987382e+00	1.96220508664394e+00	5.86432093126459e+00			32	3.74412510111219e+00	4.09547692461810e+00	2.70827006575943e+00	2.02860924332012e+00	2.56473277865945e+00	6.25719104987382e+00	1.96220508664394e+00	5.86432093126459e+00			32	4.01919528329112e+00	3.77728738342543e+00	2.15933563898037e+00	2.00907941232092e+00	4.66070943308699e+00	1.84160804894190e+00	1.98835198271853e+00
33	4.50972262160553e+00	4.38084298068182e+00	2.30425620026407e+00	2.25683771162303e+00	5.43841865073358e+00	7.08557805590085e+00				33	4.81172644472254e+00	4.11199271285828e+00	2.25209763852836e+00	2.34431252278131e+00	2.10529734292468e+00	6.69139581604197e+00				33	3.87919691092681e+00	3.90168050109061e+00	2.53985457632402e+00	2.10291559011342e+00	1.91950728355897e+00	6.53801571928839e+00	1.81246770912898e+00	5.58790870459096e+00			33	3.87919691092681e+00	3.90168050109061e+00	2.53985457632402e+00	2.10291559011342e+00	1.91950728355897e+00	6.53801571928839e+00	1.81246770912898e+00	5.58790870459096e+00			33	3.93765012646141e+00	3.69932912224421e+00	2.25344406018008e+00	1.83433308207366e+00	5.67909132215200e+00	3.14636097514063e+00	1.77593279944052e+00
34	4.57388602024574e+00	4.44172655990150e+00	2.28174396781601e+00	2.22269931536232e+00	5.37223656188637e+00	7.01184053876300e+00				34	4.55454231043420e+00	3.85587737575537e+00	2.13249286984904e+00	2.18952650015312e+00	1.73852936610118e+00	6.56731740520571e+00				34	4.21731321901692e+00	4.03506374131429e+00	2.29674716292851e+00	1.96741228502004e+00	2.46973716513568e+00	6.18279813324713e+00	1.93763040414214e+00	5.73250647916594e+00			34	4.21731321901692e+00	4.03506374131429e+00	2.29674716292851e+00	1.96741228502004e+00	2.46973716513568e+00	6.18279813324713e+00	1.93763040414214e+00	5.73250647916594e+00			34	4.61751814415573e+00	3.56091428348520e+00	2.23041534363219e+00	1.97947018525872e+00	5.28593050071355e+00	4.13314700825192e+00	1.84222555340274e+00
35	4.53566660828689e+00	4.59176209877987e+00	2.52996953575965e+00	2.58936272313089e+00	5.08368039026112e+00	7.08828780676103e+00				35	4.67182350529800e+00	4.05260116743339e+00	2.31160676604858e+00	2.41682706833086e+00	2.78763852609393e+00	6.18933273950348e+00				35	4.28879584275107e+00	4.44691991266704e+00	2.49977943011819e+00	1.98801124469778e+00	2.15879630811244e+00	6.89192362290718e+00	1.99781812298341e+00	4.39913758581240e+00			35	4.28879584275107e+00	4.44691991266704e+00	2.49977943011819e+00	1.98801124469778e+00	2.15879630811244e+00	6.89192362290718e+00	1.99781812298341e+00	4.39913758581240e+00			35	4.09916500944486e+00	3.82233590211108e+00	2.44085403979944e+00	1.84867978725006e+00	5.23815670070084e+00	3.39851278632931e+00	1.74585783155446e+00
36	5.13513005130872e+00	4.78843671196442e+00	2.27308288581152e+00	2.18961453364370e+00	5.19347682529416e+00	6.21254978015370e+00				36	4.08450967358658e+00	3.90628904027402e+00	2.10636187216021e+00	2.03582413468676e+00	2.05448901341933e+00	6.08923737373801e+00				36	4.09131125725164e+00	4.35442416108429e+00	2.41641972232190e+00	1.97566219254065e+00	2.04795635730344e+00	7.05393252129516e+00	2.02171896519380e+00	5.22959988995622e+00			36	4.09131125725164e+00	4.35442416108429e+00	2.41641972232190e+00	1.97566219254065e+00	2.04795635730344e+00	7.05393252129516e+00	2.02171896519380e+00	5.22959988995622e+00			36	3.98588960035922e+00	3.54353351936590e+00	2.16785974342509e+00	1.87930296861833e+00	5.24137502357682e+00	3.61562204327040e+00	1.70958973606858e+00
37	4.57038852857599e+00	4.69659084483869e+00	2.71250176864500e+00	2.37882389970116e+00	5.31335653165206e+00	6.05888912751922e+00				37	4.75396000786814e+00	3.99003392078901e+00	2.36845289910590e+00	2.47437918682950e+00	1.83731698617852e+00	5.82173817098111e+00				37	3.72647019216358e+00	4.32474117223441e+00	2.97218742263771e+00	1.97803197686956e+00	1.82497886004941e+00	6.36630328418240e+00	1.79305090837016e+00	5.54984619668473e+00			37	3.72647019216358e+00	4.32474117223441e+00	2.97218742263771e+00	1.97803197686956e+00	1.82497886004941e+00	6.36630328418240e+00	1.79305090837016e+00	5.54984619668473e+00			37	4.32329863234567e+00	3.84822207203282e+00	2.32513315323265e+00	1.91715315432609e+00	4.84278590355239e+00	1.86154513496311e+00	1.93812283748152e+00
38	4.70577272045539e+00	4.50999422687072e+00	2.95523196707648e+00	2.36639426076918e+00	5.28192925719117e+00	6.08407685632493e+00				38	4.12483174071750e+00	3.60007257182741e+00	2.12152666944966e+00	1.84838283177821e+00	1.88657218000775e+00	5.75024210937272e+00				38	4.25633922927898e+00	3.83116955529748e+00	2.22126804640577e+00	1.90841193936756e+00	2.17482323967488e+00	6.47748124527323e+00	1.84161668201424e+00	5.04675025883958e+00			38	4.25633922927898e+00	3.83116955529748e+00	2.22126804640577e+00	1.90841193936756e+00	2.17482323967488e+00	6.47748124527323e+00	1.84161668201424e+00	5.04675025883958e+00			38	3.96569878977851e+00	3.67920837470095e+00	2.26496346031936e+00	1.97044121288780e+00	4.67045083938782e+00	1.81427986382003e+00	2.44767897743622e+00
39	4.81422206980532e+00	4.67617138357634e+00	2.82921446406856e+00	2.50275078634812e+00	5.49072458766538e+00	6.70726907079792e+00				39	4.53498930560602e+00	3.68492379769194e+00	2.19095714119717e+00	2.09516059354302e+00	1.86198308184243e+00	5.46477078903083e+00				39	3.97971629807092e+00	3.93083204195189e+00	2.66189396725820e+00	1.94035426238375e+00	2.70664207769255e+00	6.15080461422733e+00	1.91856713783829e+00	5.80376795174449e+00			39	3.97971629807092e+00	3.93083204195189e+00	2.66189396725820e+00	1.94035426238375e+00	2.70664207769255e+00	6.15080461422733e+00	1.91856713783829e+00	5.80376795174449e+00			39	4.09194403512011e+00	3.67809034680033e+00	2.48016393282384e+00	1.82943169173194e+00	4.70296854655994e+00	1.86903234162753e+00	1.81319374150620e+00
40	5.13607859376391e+00	4.11169588051605e+00	2.67879749764175e+00	2.62604463421156e+00	5.52688652315258e+00	6.97984516842855e+00				40	4.49464253126641e+00	3.78659762503290e+00	2.13591536640688e+00	2.08806142714195e+00	1.71529425505586e+00	5.69552946496574e+00				40	4.08801862880118e+00	4.14897792174495e+00	2.31217526632047e+00	2.19002598960114e+00	1.91079839414801e+00	5.68962863835131e+00	1.98031301793792e+00	5.65027903045409e+00			40	4.08801862880118e+00	4.14897792174495e+00	2.31217526632047e+00	2.19002598960114e+00	1.91079839414801e+00	5.68962863835131e+00	1.98031301793792e+00	5.65027903045409e+00			40	4.02605357706687e+00	3.95147216948124e+00	2.26015235809389e+00	1.96089280063169e+00	4.77450485953328e+00	1.79691168779823e+00	1.81366384945080e+00
41	5.13409837153461e+00	4.13008792339456e+00	2.41665115211688e+00	2.11367967827309e+00	5.56208575015111e+00	7.15571183450034e+00				41	3.99871221190274e+00	3.68246463257926e+00	2.10971082095693e+00	1.97901359992896e+00	1.95758729935611e+00	6.17018512253701e+00				41	4.21179709187203e+00	4.21815816520204e+00	2.26874899285666e+00	1.98696541624596e+00	1.91252949996907e+00	6.38485426076824e+00	1.89477882694395e+00	5.21990543215894e+00			41	4.21179709187203e+00	4.21815816520204e+00	2.26874899285666e+00	1.98696541624596e+00	1.91252949996907e+00	6.38485426076824e+00	1.89477882694395e+00	5.21990543215894e+00			41	3.88316311171580e+00	3.78367045969915e+00	2.44507124740884e+00	2.02455877323310e+00	5.07576470714793e+00	3.30855588673882e+00	2.10331420687480e+00
42	4.50531489293207e+00	4.41187444240470e+00	2.13618080907064e+00	1.97577788826006e+00	5.33666015503069e+00	6.91499135231994e+00				42	3.94286551885293e+00	3.63511783543493e+00	2.14345096956479e+00	2.05817246064422e+00	1.86325570121570e+00	6.17155920572070e+00				42	4.45318160274466e+00	4.00062484752809e+00	2.54423679981047e+00	1.97562281591905e+00	1.82529765712739e+00	5.56775400946785e+00	2.80473155985433e+00	4.12621768120843e+00			42	4.45318160274466e+00	4.00062484752809e+00	2.54423679981047e+00	1.97562281591905e+00	1.82529765712739e+00	5.56775400946785e+00	2.80473155985433e+00	4.12621768120843e+00			42	4.12634933156202e+00	3.76852987092330e+00	2.10031971626387e+00	1.89725941466799e+00	5.26785237029218e+00	3.46297012661507e+00	1.92148421962267e+00
43	4.82480183799537e+00	4.45283739090115e+00	2.50768587916098e+00	2.45413003515498e+00	5.48784828702353e+00	6.55704987273963e+00				43	4.56291522682124e+00	3.57834862518830e+00	2.14707581250845e+00	1.92636874209321e+00	2.05504057949964e+00	5.90092859645239e+00				43	3.83733584927843e+00	4.20932145391249e+00	2.15351101497359e+00	1.92887354822529e+00	1.90858910318386e+00	6.50288833568122e+00	1.76578726803818e+00	4.70825593962852e+00			43	3.83733584927843e+00	4.20932145391249e+00	2.15351101497359e+00	1.92887354822529e+00	1.90858910318386e+00	6.50288833568122e+00	1.76578726803818e+00	4.70825593962852e+00			43	4.54832142667810e+00	3.80760893407937e+00	2.17038150297380e+00	1.96120295592394e+00	5.81449118468954e+00	3.55404807314757e+00	1.98087030661855e+00
44	4.79440223835857e+00	4.33619374979913e+00	2.67893556892696e+00	2.36475423784619e+00	4.94171329783714e+00	6.10780614809279e+00				44	4.11057914213713e+00	3.75189807366777e+00	2.08634969628492e+00	1.94783388350707e+00	1.81359955206981e+00	5.61788099534443e+00				44	3.88308275907690e+00	4.21654901209482e+00	2.17070038525637e+00	1.88982074928545e+00	2.12844135844786e+00	6.95000235022223e+00	1.85687777318795e+00	5.44670326207055e+00			44	3.88308275907690e+00	4.21654901209482e+00	2.17070038525637e+00	1.88982074928545e+00	2.12844135844786e+00	6.95000235022223e+00	1.85687777318795e+00	5.44670326207055e+00			44	3.83017735761368e+00	3.59858045306266e+00	2.15100878327544e+00	1.83701359699213e+00	4.78771149779353e+00	2.08253296375245e+00	1.83886460650686e+00
45	4.77945433238079e+00	4.62678835916642e+00	2.78993399700679e+00	2.57245796129863e+00	5.35621319877640e+00	7.19900411323972e+00				45	4.05011015181238e+00	3.60401087931330e+00	1.98121149084291e+00	2.05897985531446e+00	1.88981270660703e+00	5.39490324759674e+00				45	4.02790292787788e+00	4.48665079100919e+00	2.20780917719787e+00	1.88024956970660e+00	1.97520670919813e+00	6.61975373313711e+00	1.92820942382238e+00	5.50141338797940e+00			45	4.02790292787788e+00	4.48665079100919e+00	2.20780917719787e+00	1.88024956970660e+00	1.97520670919813e+00	6.61975373313711e+00	1.92820942382238e+00	5.50141338797940e+00			45	4.18824303084300e+00	3.71184104027336e+00	1.90764264271952e+00	1.89732616346576e+00	4.10557105818552e+00	1.80780158856148e+00	2.18376534090551e+00
46	4.78817737562881e+00	4.17867724215296e+00	2.49533337087480e+00	2.11486283303275e+00	5.81529751635879e+00	7.69969494164140e+00				46	4.48601792266163e+00	4.02597658685979e+00	2.27571310345014e+00	1.91054016186073e+00	1.83162647503041e+00	6.51923304606466e+00				46	3.99009229730671e+00	4.10111268094091e+00	2.10633424730790e+00	2.01336258490517e+00	2.07976072912264e+00	6.75521772027638e+00	2.12196793635265e+00	5.28273027337160e+00			46	3.99009229730671e+00	4.10111268094091e+00	2.10633424730790e+00	2.01336258490517e+00	2.07976072912264e+00	6.75521772027638e+00	2.12196793635265e+00	5.28273027337160e+00			46	4.28096655186482e+00	3.76482532482100e+00	2.01214162328625e+00	1.83653649979919e+00	4.58290897012801e+00	1.72880964678063e+00	1.92719740212477e+00
47	4.80426398055639e+00	4.73983340918591e+00	2.38121717925288e+00	2.34514529544589e+00	5.38382161094996e+00	6.52701532617300e+00				47	4.18084550224537e+00	4.13192125977117e+00	2.48935315598847e+00	2.38117164628770e+00	2.00215727999393e+00	5.36123037798361e+00				47	4.05526118444267e+00	3.84916290285046e+00	2.38895986682660e+00	1.86669033810225e+00	3.35001682715182e+00	7.53748486309235e+00	1.94095811470737e+00	5.17108552047264e+00			47	4.05526118444267e+00	3.84916290285046e+00	2.38895986682660e+00	1.86669033810225e+00	3.35001682715182e+00	7.53748486309235e+00	1.94095811470737e+00	5.17108552047264e+00			47	4.49626845874326e+00	3.81038104705279e+00	1.90599713715019e+00	2.13225518833344e+00	4.10328434657147e+00	1.69385684016327e+00	1.97026352414852e+00
48	4.99642348061168e+00	4.40418092028480e+00	2.32572120540946e+00	2.21258204592761e+00	4.89094101626299e+00	6.47576385742903e+00				48	4.23980603147830e+00	4.12038197036208e+00	1.95136690785449e+00	2.14784138366557e+00	2.15287387508705e+00	6.60445340926170e+00				48	4.11635177586747e+00	4.17338537392287e+00	2.44639998273498e+00	2.01700173022677e+00	2.07033965982883e+00	6.91156625267596e+00	1.78079519920731e+00	4.95606055045697e+00			48	4.11635177586747e+00	4.17338537392287e+00	2.44639998273498e+00	2.01700173022677e+00	2.07033965982883e+00	6.91156625267596e+00	1.78079519920731e+00	4.95606055045697e+00			48	4.47205130011576e+00	4.00436696808340e+00	2.23592378072033e+00	1.82669061430048e+00	5.82690151224500e+00	4.45749391664268e+00	1.86181537164084e+00
49	4.91035635067004e+00	5.12831685033194e+00	3.04264467177899e+00	2.69830774715043e+00	5.24496314347241e+00	6.65863543651091e+00				49	4.38881425373945e+00	3.95919773128041e+00	2.13449098016349e+00	1.99883867042019e+00	1.81413169351370e+00	5.70063919299601e+00				49	4.28914874793011e+00	4.16253691854752e+00	2.11215873787666e+00	2.14433156053876e+00	2.19691983822984e+00	6.23052100811814e+00	2.00248489568080e+00	5.17720789966557e+00			49	4.28914874793011e+00	4.16253691854752e+00	2.11215873787666e+00	2.14433156053876e+00	2.19691983822984e+00	6.23052100811814e+00	2.00248489568080e+00	5.17720789966557e+00			49	4.08538852897578e+00	3.50960132062736e+00	2.27446380997772e+00	1.98268900069902e+00	4.90715042046916e+00	2.87158229758987e+00	1.98136310753554e+00
50	4.53999521153786e+00	4.89289636883709e+00	2.87360273407607e+00	2.57286081043138e+00	5.57470961004743e+00	6.99299922714910e+00				50	3.74675304024650e+00	3.91564733642715e+00	2.14067001622895e+00	2.12455617136845e+00	2.05542310291908e+00	6.33123499760124e+00				50	4.44921212711912e+00	4.05666820390638e+00	2.10199410656105e+00	1.92514230598083e+00	1.81010370531506e+00	5.67022387206009e+00	2.20290998459757e+00	4.66823658729582e+00			50	4.44921212711912e+00	4.05666820390638e+00	2.10199410656105e+00	1.92514230598083e+00	1.81010370531506e+00	5.67022387206009e+00	2.20290998459757e+00	4.66823658729582e+00			50	4.27233893280036e+00	3.76325195651345e+00	2.13790201923944e+00	1.86974306073188e+00	5.35907329713451e+00	4.20282050445413e+00	1.83187905674983e+00
51	4.76748271051395e+00	4.11730874669468e+00	2.46874958082885e+00	2.40485371059275e+00	5.30720101824139e+00	6.55438942527260e+00				51	3.96453341544303e+00	4.13907434086159e+00	2.09175449452482e+00	1.95553388787191e+00	1.92283878122658e+00	7.03969603235282e+00				51	4.04820701835696e+00	3.94014776495946e+00	2.54930547530696e+00	2.03526197532789e+00	2.35979291007007e+00	6.82223235545462e+00	2.12644804917112e+00	5.80239160860442e+00			51	4.04820701835696e+00	3.94014776495946e+00	2.54930547530696e+00	2.03526197532789e+00	2.35979291007007e+00	6.82223235545462e+00	2.12644804917112e+00	5.80239160860442e+00			51	3.92133767694772e+00	3.56921519377726e+00	1.98603539010508e+00	1.94429937494413e+00	5.38017857477529e+00	4.44886403141300e+00	3.51938626886446e+00
52	4.65744990300003e+00	4.17095767827713e+00	2.37647068367525e+00	2.33041564032165e+00	5.30739198033404e+00	6.79606444297628e+00				52	4.68871671221966e+00	4.03290730880242e+00	2.43748445745009e+00	2.42218247031602e+00	2.29678268809149e+00	5.73599895854145e+00				52	4.00022760210114e+00	4.47115812230309e+00	2.51212570508850e+00	1.89642803889744e+00	1.67910515103785e+00	5.81250185919144e+00	2.21987666008741e+00	5.10374041691935e+00			52	4.00022760210114e+00	4.47115812230309e+00	2.51212570508850e+00	1.89642803889744e+00	1.67910515103785e+00	5.81250185919144e+00	2.21987666008741e+00	5.10374041691935e+00			52	3.80579952705768e+00	3.53433988715978e+00	2.51786647808816e+00	1.90601283617840e+00	5.03627731983681e+00	2.89967355534393e+00	2.67518836182034e+00
53	4.54410970156808e+00	4.53148637040566e+00	2.49226868535021e+00	2.34959528559158e+00	5.35527430002745e+00	7.02904204151793e+00				53	4.89061742553600e+00	4.22680916154550e+00	2.11601740484243e+00	2.18184813033817e+00	2.97399206434285e+00	5.31337459633689e+00				53	3.99730077747916e+00	4.15991554606858e+00	2.54724971753136e+00	2.28770107544844e+00	2.34567400444129e+00	6.87047453381032e+00	1.90456044917697e+00	5.41702061663652e+00			53	3.99730077747916e+00	4.15991554606858e+00	2.54724971753136e+00	2.28770107544844e+00	2.34567400444129e+00	6.87047453381032e+00	1.90456044917697e+00	5.41702061663652e+00			53	4.05454986570218e+00	4.18072038530305e+00	1.99741497948697e+00	1.80695110567500e+00	4.65290650763532e+00	1.71603096841865e+00	2.34314006014331e+00
54	5.11800148999830e+00	4.67044823823265e+00	2.28995194935834e+00	2.17624756829994e+00	5.35399132611653e+00	6.58014565261277e+00				54	4.51450614907085e+00	4.04530671295026e+00	2.11026931768452e+00	2.11827045900339e+00	2.38259111446318e+00	6.67917244912087e+00				54	4.00533085559934e+00	4.20333308101678e+00	2.19372701837798e+00	2.06989770878422e+00	2.11324340053265e+00	6.90848132020954e+00	2.42173752995601e+00	4.33001603020000e+00			54	4.00533085559934e+00	4.20333308101678e+00	2.19372701837798e+00	2.06989770878422e+00	2.11324340053265e+00	6.90848132020954e+00	2.42173752995601e+00	4.33001603020000e+00			54	4.32474151236953e+00	3.56992707006561e+00	2.55654055383900e+00	1.98398794294757e+00	5.29370370416964e+00	2.21224644806595e+00	1.94935576407072e+00
55	4.54499953122828e+00	4.41940814760243e+00	2.77736840588459e+00	2.37576655885122e+00	5.76433177766571e+00	7.01406002250442e+00				55	4.27740620413046e+00	3.94891545628885e+00	1.92252490180607e+00	2.23996029225734e+00	3.06355181474274e+00	6.64287855728432e+00				55	4.30260563861666e+00	4.40305905296158e+00	2.15256873813645e+00	2.12781031101123e+00	2.36994951626465e+00	6.04520824065386e+00	3.05619108929895e+00	4.28910203547838e+00			55	4.30260563861666e+00	4.40305905296158e+00	2.15256873813645e+00	2.12781031101123e+00	2.36994951626465e+00	6.04520824065386e+00	3.05619108929895e+00	4.28910203547838e+00			55	4.24351592732498e+00	3.80177116293628e+00	2.35067624045424e+00	1.88976760274598e+00	5.13044474386239e+00	3.73633956664881e+00	1.90062234828375e+00
56	4.54775810328706e+00	4.40995209250608e+00	3.18995227451446e+00	3.07932068316695e+00	5.63521757988141e+00	7.10154085717570e+00				56	4.57620447215664e+00	3.76613735085122e+00	2.27099435114014e+00	2.09886092655797e+00	2.19170693821435e+00	6.40990177507461e+00				56	4.54618708251735e+00	4.25505466526836e+00	2.55166812025122e+00	2.07943195799659e+00	2.27420939948789e+00	6.87025441197154e+00	2.53714669120634e+00	5.47297319140215e+00			56	4.54618708251735e+00	4.25505466526836e+00	2.55166812025122e+00	2.07943195799659e+00	2.27420939948789e+00	6.87025441197154e+00	2.53714669120634e+00	5.47297319140215e+00			56	4.07623844509847e+00	3.56195236955178e+00	2.17614780505060e+00	1.85822247241090e+00	5.18699058075566e+00	4.14813354497070e+00	2.00880048758119e+00
57	4.30156113577096e+00	4.27381200798282e+00	2.44626797943339e+00	2.36652071992164e+00	5.42350517607749e+00	7.05382166183293e+00				57	4.19725251513645e+00	3.45273934673325e+00	2.15977342145667e+00	1.90327552921881e+00	1.96118006285860e+00	6.32979241966196e+00				57	4.08853911683723e+00	3.90131522845515e+00	2.39093824109160e+00	2.15615547254255e+00	1.89787238660924e+00	5.78558285373501e+00	1.70381400239584e+00	5.46092243707765e+00			57	4.08853911683723e+00	3.90131522845515e+00	2.39093824109160e+00	2.15615547254255e+00	1.89787238660924e+00	5.78558285373501e+00	1.70381400239584e+00	5.46092243707765e+00			57	4.06046917611847e+00	3.84877305156795e+00	2.26432328116130e+00	2.14488873007341e+00	5.20533701808005e+00	4.21202425885986e+00	1.79019587018216e+00
58	4.56772210210840e+00	4.32204562686127e+00	2.62761470089599e+00	2.55125894659722e+00	5.15259397493330e+00	7.99963141712330e+00				58	3.99195261699239e+00	3.98083450849910e+00	1.89708144869967e+00	1.83610615078038e+00	1.75604128957744e+00	6.29367038805366e+00				58	3.99865977681046e+00	3.83015126678414e+00	2.28890530798579e+00	1.90949759922654e+00	2.06823246089004e+00	6.44342774355660e+00	2.15894295079211e+00	5.13335748469767e+00			58	3.99865977681046e+00	3.83015126678414e+00	2.28890530798579e+00	1.90949759922654e+00	2.06823246089004e+00	6.44342774355660e+00	2.15894295079211e+00	5.13335748469767e+00			58	4.47717132190698e+00	3.64670460309486e+00	2.16378072748973e+00	1.93907479732724e+00	5.35616898785123e+00	3.71953107412132e+00	1.73515132360474e+00
59	5.06779863787693e+00	4.26080529920572e+00	2.30182837242390e+00	2.21443957439395e+00	5.29293140319012e+00	7.40398333282174e+00				59	4.41656343160584e+00	3.66493389437262e+00	1.80754267600772e+00	1.97915895325913e+00	1.93480402955333e+00	5.66948229818259e+00				59	4.06855024810357e+00	4.18034297445789e+00	1.97882401811753e+00	1.96567602176358e+00	1.97894993340142e+00	6.06867430645421e+00	2.33237513193726e+00	4.84478511653633e+00			59	4.06855024810357e+00	4.18034297445789e+00	1.97882401811753e+00	1.96567602176358e+00	1.97894993340142e+00	6.06867430645421e+00	2.33237513193726e+00	4.84478511653633e+00			59	4.10933710150011e+00	3.63715193906371e+00	2.49524803309153e+00	2.10889430221108e+00	4.48164042587361e+00	3.88681354141477e+00	1.78324237771191e+00
60	4.66061470625909e+00	4.45516021947745e+00	2.13716216255996e+00	2.11837747853093e+00	4.94662561082805e+00	6.31496551485656e+00				60	4.09384005814889e+00	3.76287483942383e+00	1.91843070282349e+00	1.82652707873269e+00	1.79889575642274e+00	5.71495147125386e+00				60	4.51482200102343e+00	4.11621795407237e+00	2.13679267166999e+00	1.85615078743490e+00	2.24762760060155e+00	5.80043183174148e+00	2.65993146096429e+00	4.71319081990704e+00			60	4.51482200102343e+00	4.11621795407237e+00	2.13679267166999e+00	1.85615078743490e+00	2.24762760060155e+00	5.80043183174148e+00	2.65993146096429e+00	4.71319081990704e+00			60	3.93364410261879e+00	3.60345049818397e+00	2.59255385421721e+00	2.19889785551319e+00	5.34383054792079e+00	3.12065335197713e+00	2.22748041687335e+00
61	4.97996617953534e+00	4.51841448051626e+00	2.53849383867080e+00	2.38867798685896e+00	5.57032490325290e+00	6.91622491366379e+00				61	4.33263215453654e+00	3.47332282480198e+00	2.02065481831341e+00	1.81023723807236e+00	2.51005279221017e+00	5.14365027838948e+00				61	4.38593718044106e+00	4.10656983044820e+00	2.21854159653258e+00	1.88296129368929e+00	1.97950288644036e+00	6.07431079558538e+00	1.80136177498356e+00	5.17489729592676e+00			61	4.38593718044106e+00	4.10656983044820e+00	2.21854159653258e+00	1.88296129368929e+00	1.97950288644036e+00	6.07431079558538e+00	1.80136177498356e+00	5.17489729592676e+00			61	4.27880291762293e+00	4.04024418524265e+00	2.01633142883451e+00	2.07585090277006e+00	5.10944473920215e+00	1.81092588646283e+00	1.83679399379429e+00
62	4.41789957468224e+00	4.61730067879764e+00	2.40364823619910e+00	2.08890534281611e+00	5.33580499256327e+00	6.30665302586519e+00				62	4.67111232293940e+00	3.73378997806357e+00	2.03624057935113e+00	2.02536092187963e+00	1.96451063961342e+00	5.44582012921295e+00				62	4.00056337092748e+00	4.19113004848203e+00	2.14090743767225e+00	1.99774262967212e+00	2.14297702064955e+00	6.57111112969812e+00	1.94137754164959e+00	5.02107205968226e+00			62	4.00056337092748e+00	4.19113004848203e+00	2.14090743767225e+00	1.99774262967212e+00	2.14297702064955e+00	6.57111112969812e+00	1.94137754164959e+00	5.02107205968226e+00			62	3.92254679923782e+00	3.62578380302489e+00	2.81331802687694e+00	2.26439147183110e+00	5.12059928295213e+00	1.90136025853240e+00	2.10831749607985e+00
63	4.92268710443016e+00	4.27671398198590e+00	2.53668017068785e+00	2.46687431518796e+00	5.20593939629641e+00	6.79733659141104e+00				63	4.52654784376476e+00	3.85502231898235e+00	2.08958204776753e+00	2.03045696375787e+00	1.81108995914808e+00	5.40047865960937e+00				63	4.12946388611399e+00	3.96107229555083e+00	2.12424611197409e+00	1.95855211614254e+00	2.44746021186462e+00	5.73814930043556e+00	1.83388872830059e+00	5.17989690308631e+00			63	4.12946388611399e+00	3.96107229555083e+00	2.12424611197409e+00	1.95855211614254e+00	2.44746021186462e+00	5.73814930043556e+00	1.83388872830059e+00	5.17989690308631e+00			63	4.59745930397274e+00	3.64103700781474e+00	2.01930117237721e+00	1.89543016969568e+00	4.76762241250870e+00	2.23660511335487e+00	2.35795351504786e+00
64	5.00554730240253e+00	4.44271575291378e+00	2.66964292387550e+00	2.40564347309533e+00	5.22082321406251e+00	6.84630247448681e+00				64	4.11871994739569e+00	3.76877988991656e+00	2.10061262143752e+00	1.99046066476741e+00	1.79664903437007e+00	5.63154788638342e+00				64	4.19819730696282e+00	4.17312313471075e+00	1.99325216412170e+00	2.29572572193070e+00	1.98369953272128e+00	7.03243406209911e+00	2.19356447859782e+00	4.76965805837793e+00			64	4.19819730696282e+00	4.17312313471075e+00	1.99325216412170e+00	2.29572572193070e+00	1.98369953272128e+00	7.03243406209911e+00	2.19356447859782e+00	4.76965805837793e+00			64	4.00276111880225e+00	3.74941383818924e+00	2.49449178347336e+00	1.96455476221547e+00	4.96517174957730e+00	2.08438028261156e+00	2.48392511342403e+00
65	4.55557995231661e+00	4.36310516718644e+00	3.24626629796929e+00	2.85597157289415e+00	5.53455362785624e+00	6.89625177387292e+00				65	4.25562015116881e+00	3.73517747835338e+00	1.89801375360395e+00	1.90268025003529e+00	1.89934925892235e+00	5.53862079666516e+00				65	4.23277371388568e+00	3.83008024059900e+00	2.07536102158252e+00	2.01275064293713e+00	1.69493752136991e+00	6.65080040074052e+00	1.95785640265850e+00	5.18782584498161e+00			65	4.23277371388568e+00	3.83008024059900e+00	2.07536102158252e+00	2.01275064293713e+00	1.69493752136991e+00	6.65080040074052e+00	1.95785640265850e+00	5.18782584498161e+00			65	3.86308969655121e+00	3.62580580945702e+00	2.43561092667995e+00	1.88120857702832e+00	4.94366240827524e+00	3.25526920793370e+00	2.68810638363367e+00
66	4.66127219984266e+00	4.35502826623723e+00	2.53354727699292e+00	2.35545506833047e+00	5.22534915807864e+00	6.70682659783668e+00				66	4.53672709605841e+00	3.73763409780695e+00	2.07934664393278e+00	1.95188089210861e+00	1.93366885569011e+00	5.60287797921171e+00				66	4.02333828017425e+00	3.73015236710579e+00	2.02849180964787e+00	2.11717424642471e+00	2.36945380568499e+00	6.30312162658359e+00	1.82879411054178e+00	5.48737452909970e+00			66	4.02333828017425e+00	3.73015236710579e+00	2.02849180964787e+00	2.11717424642471e+00	2.36945380568499e+00	6.30312162658359e+00	1.82879411054178e+00	5.48737452909970e+00			66	3.82710878460262e+00	3.79555593127833e+00	2.31594351992890e+00	1.93702590954551e+00	4.55616310249837e+00	1.90165865960490e+00	1.83864728124832e+00
67	4.98879585145871e+00	4.35465115199820e+00	2.38435257985721e+00	2.33725511207123e+00	5.43709263392961e+00	6.48217132149469e+00				67	4.23250135433100e+00	3.67536540343627e+00	2.14111751413651e+00	1.96547281639970e+00	1.97529721109462e+00	4.94808384647231e+00				67	4.37687136576847e+00	3.81078573443398e+00	2.38547094179031e+00	2.01516101950092e+00	1.79760203979692e+00	5.80928104238011e+00	1.99545592552365e+00	5.01827181436528e+00			67	4.37687136576847e+00	3.81078573443398e+00	2.38547094179031e+00	2.01516101950092e+00	1.79760203979692e+00	5.80928104238011e+00	1.99545592552365e+00	5.01827181436528e+00			67	4.15675816929398e+00	3.86548578469388e+00	2.11548332090097e+00	2.02810020108016e+00	4.31588631177772e+00	1.66798539104421e+00	1.90178596016564e+00
68	5.22916326674112e+00	4.59633658298387e+00	2.65550096056411e+00	2.18095885527808e+00	5.00296423007810e+00	6.79939976586472e+00				68	4.15513363676040e+00	3.93648625183275e+00	2.02080807740183e+00	1.91835279669975e+00	1.95899259307014e+00	4.86998391777670e+00				68	4.18440339361730e+00	4.17644126751430e+00	2.49101412099171e+00	2.03003709818204e+00	2.05425810955511e+00	6.24919027480239e+00	1.85155339161175e+00	5.37173648533914e+00			68	4.18440339361730e+00	4.17644126751430e+00	2.49101412099171e+00	2.03003709818204e+00	2.05425810955511e+00	6.24919027480239e+00	1.85155339161175e+00	5.37173648533914e+00			68	4.08518179751947e+00	3.77338894241511e+00	2.34049039165596e+00	1.84271746278055e+00	5.07007843054511e+00	2.34508855114114e+00	2.41100855784196e+00
69	4.73804648339810e+00	4.19351994712225e+00	2.48204516797280e+00	2.19050526501197e+00	5.08309654290420e+00	6.08953928913986e+00				69	4.78465921878373e+00	3.63302886510644e+00	2.06713726358031e+00	2.20686101004113e+00	1.83511947435273e+00	6.38990437869645e+00				69	4.19337472230299e+00	3.75878088690784e+00	2.11835179285099e+00	2.02026124016093e+00	2.27765498211717e+00	6.48878445836408e+00	2.38622935175285e+00	4.49628691688525e+00			69	4.19337472230299e+00	3.75878088690784e+00	2.11835179285099e+00	2.02026124016093e+00	2.27765498211717e+00	6.48878445836408e+00	2.38622935175285e+00	4.49628691688525e+00			69	4.62806646348724e+00	4.09874126086267e+00	2.17870224359267e+00	1.93921457373122e+00	4.29609507226240e+00	1.91114675946414e+00	2.16906225087335e+00
70	4.98059019516344e+00	4.11633705777047e+00	2.48751203429856e+00	2.32525471636200e+00	5.38261400195788e+00	6.72546772717490e+00				70	4.47831237562753e+00	3.92506741407682e+00	2.28307514420176e+00	2.10182340103031e+00	1.80058407413521e+00	6.07251187362030e+00				70	4.29145348820132e+00	4.08444900388258e+00	2.18284830682397e+00	1.87017755066799e+00	1.82436799864420e+00	6.34912269987421e+00	1.80774509126550e+00	5.57044882715730e+00			70	4.29145348820132e+00	4.08444900388258e+00	2.18284830682397e+00	1.87017755066799e+00	1.82436799864420e+00	6.34912269987421e+00	1.80774509126550e+00	5.57044882715730e+00			70	4.27317578116776e+00	3.92338848709884e+00	2.42829079368257e+00	2.13709091137099e+00	4.26093926029977e+00	1.80193037264276e+00	1.83079687271841e+00
71	4.61063300818976e+00	4.28956202161767e+00	2.66595096202121e+00	2.89116265673912e+00	5.41557896303868e+00	7.19844240986094e+00				71	4.16263365139046e+00	3.84233429170940e+00	2.08694617839378e+00	1.92951406049293e+00	1.90470635738750e+00	5.51438859021235e+00				71	4.57025922630731e+00	4.38382528226166e+00	2.33788201863245e+00	1.99284209049428e+00	1.97020962727866e+00	6.42962597074772e+00	1.78055154300500e+00	5.33153301139094e+00			71	4.57025922630731e+00	4.38382528226166e+00	2.33788201863245e+00	1.99284209049428e+00	1.97020962727866e+00	6.42962597074772e+00	1.78055154300500e+00	5.33153301139094e+00			71	4.56626924173986e+00	3.35576817682766e+00	2.04057848379641e+00	2.20012450175972e+00	4.50640501477348e+00	1.68769791298189e+00	1.87371548452092e+00
72	4.79458397959952e+00	4.24009036114168e+00	2.55238420864066e+00	2.44243714367121e+00	5.55444769039744e+00	6.82310329428888e+00				72	4.21784899282522e+00	3.89223574803818e+00	2.22788316907838e+00	2.11541169062361e+00	1.78388548470704e+00	5.91488943882020e+00				72	4.20168308942282e+00	4.27017411874643e+00	2.09360404273586e+00	1.92682410127128e+00	2.01185760353509e+00	5.79879841072169e+00	2.18801260192417e+00	5.44585712343219e+00			72	4.20168308942282e+00	4.27017411874643e+00	2.09360404273586e+00	1.92682410127128e+00	2.01185760353509e+00	5.79879841072169e+00	2.18801260192417e+00	5.44585712343219e+00			72	4.16839002244659e+00	3.88332611611008e+00	1.82368201319057e+00	1.96601053534233e+00	4.75175817190346e+00	1.79642639033273e+00	4.62772969558079e+00
73	4.70478819033527e+00	4.40447414882575e+00	2.58152244155017e+00	2.34141775352789e+00	4.99813797164099e+00	6.48235529255213e+00				73	4.14618633520812e+00	3.56510888942857e+00	2.21221510586596e+00	1.92609260169542e+00	1.97265887419856e+00	5.65385017859253e+00				73	3.97026550087624e+00	3.92158881932791e+00	2.25391006117353e+00	1.85040763733106e+00	2.06837543900712e+00	6.26507127118050e+00	2.06397562560357e+00	5.32674148345786e+00			73	3.97026550087624e+00	3.92158881932791e+00	2.25391006117353e+00	1.85040763733106e+00	2.06837543900712e+00	6.26507127118050e+00	2.06397562560357e+00	5.32674148345786e+00			73	4.07633534516333e+00	3.64613017238531e+00	2.06162287471636e+00	1.96921258336034e+00	3.78755134533552e+00	2.04101865211731e+00	1.78821589597883e+00
74	4.72412528816366e+00	4.46771806837685e+00	2.23785138086359e+00	2.46834242867581e+00	5.47041898333760e+00	6.80965241486932e+00				74	4.02235587929157e+00	3.77488597652491e+00	2.25758608852202e+00	1.86086103722920e+00	1.88339242143578e+00	5.08145446848182e+00				74	4.36114486278688e+00	4.06341752004904e+00	2.38486374022599e+00	1.93406069231014e+00	2.00192801345946e+00	5.91640003131795e+00	1.82765962608941e+00	5.41787711785504e+00			74	4.36114486278688e+00	4.06341752004904e+00	2.38486374022599e+00	1.93406069231014e+00	2.00192801345946e+00	5.91640003131795e+00	1.82765962608941e+00	5.41787711785504e+00			74	3.96219145543072e+00	3.88507086864502e+00	2.37502133331308e+00	1.82221853765976e+00	5.41571762496800e+00	2.28092830936402e+00	2.09511667138109e+00
75	4.69393462859051e+00	4.39889797718791e+00	2.70954859468568e+00	2.44821073949788e+00	5.35085209626146e+00	6.22288208569060e+00				75	4.24848028832184e+00	3.82792550107118e+00	2.30619206753176e+00	2.01425014740682e+00	2.24098220319554e+00	6.13186609896071e+00				75	4.22847289092406e+00	4.20298708767730e+00	2.15643873269106e+00	1.94283283623130e+00	1.83915566264758e+00	5.66471720881743e+00	1.89219602704969e+00	5.50757462573057e+00			75	4.22847289092406e+00	4.20298708767730e+00	2.15643873269106e+00	1.94283283623130e+00	1.83915566264758e+00	5.66471720881743e+00	1.89219602704969e+00	5.50757462573057e+00			75	3.91613902078357e+00	3.89559823435860e+00	2.03703863769816e+00	1.93704994787774e+00	4.58751470562010e+00	1.85146504627053e+00	1.93289431394688e+00
76	4.75745949075246e+00	4.25613330647081e+00	2.59008169338291e+00	2.25392890682966e+00	5.95938051081888e+00	7.01526723767347e+00				76	4.66082068853044e+00	3.76713775924825e+00	1.77629968848294e+00	1.97810465998355e+00	2.08812904413585e+00	6.01764936006845e+00				76	4.54017887958830e+00	4.18070029060654e+00	2.02358238918092e+00	2.03138214194258e+00	1.89039342607006e+00	6.18964077078547e+00	2.51924237351054e+00	4.04639097640250e+00			76	4.54017887958830e+00	4.18070029060654e+00	2.02358238918092e+00	2.03138214194258e+00	1.89039342607006e+00	6.18964077078547e+00	2.51924237351054e+00	4.04639097640250e+00			76	4.23113502356000e+00	4.06078968535290e+00	2.33249228910756e+00	2.05750598710103e+00	4.31765272557395e+00	1.71731026343324e+00	1.66863742482459e+00
77	4.70016883611965e+00	4.75012762633209e+00	2.39694761482513e+00	2.20337670523285e+00	5.24493423294934e+00	6.75070686878500e+00				77	4.40558749457125e+00	3.73409888522097e+00	2.17728413305587e+00	2.06896394917731e+00	1.82668978968230e+00	5.55966711339015e+00				77	4.51827789822456e+00	3.58522563967303e+00	2.42643347352983e+00	2.05497328268968e+00	2.94602137334678e+00	7.26419867571639e+00	1.81025052489338e+00	5.01673042654834e+00			77	4.51827789822456e+00	3.58522563967303e+00	2.42643347352983e+00	2.05497328268968e+00	2.94602137334678e+00	7.26419867571639e+00	1.81025052489338e+00	5.01673042654834e+00			77	4.03744618017936e+00	3.93953540379296e+00	2.65231758812743e+00	2.09059870066141e+00	3.54498776351913e+00	1.89250617490610e+00	1.78085042328794e+00
78	4.56572827603789e+00	4.39831209520897e+00	3.06441121504091e+00	2.68135943312271e+00	5.64148533807950e+00	6.24562422477512e+00				78	4.20159321534336e+00	3.44311063721205e+00	1.98238487678933e+00	2.06578278644137e+00	2.02834743857192e+00	5.98875150239080e+00				78	4.27314927774632e+00	4.16765039396320e+00	2.22896913920960e+00	1.98719469977346e+00	2.21606993222681e+00	6.13024776146786e+00	2.17704467544826e+00	5.04363466322065e+00			78	4.27314927774632e+00	4.16765039396320e+00	2.22896913920960e+00	1.98719469977346e+00	2.21606993222681e+00	6.13024776146786e+00	2.17704467544826e+00	5.04363466322065e+00			78	4.11038725450298e+00	3.92835463373731e+00	2.68211308561835e+00	1.85390096123275e+00	5.41811304637435e+00	2.04262632028305e+00	2.01971283446220e+00
79	4.51992174186117e+00	4.59594150298717e+00	2.86989213148825e+00	2.96575814105460e+00	6.24982054207088e+00	7.29546973328237e+00				79	4.22499916397612e+00	3.72563053130459e+00	1.92629307899440e+00	2.09864643864005e+00	1.82581943839800e+00	6.38284439137536e+00				79	3.98998222602369e+00	3.90089710462721e+00	1.93842995481669e+00	1.94176013783974e+00	1.98000484592241e+00	6.06810867538946e+00	2.12557093788638e+00	4.49475971877095e+00			79	3.98998222602369e+00	3.90089710462721e+00	1.93842995481669e+00	1.94176013783974e+00	1.98000484592241e+00	6.06810867538946e+00	2.12557093788638e+00	4.49475971877095e+00			79	4.02782589529140e+00	3.88240239650271e+00	2.16170628577897e+00	1.85929205181238e+00	4.67784827052604e+00	1.75017111457772e+00	1.89133955675104e+00
80	4.62185222841286e+00	4.41389553993708e+00	2.14119245348678e+00	2.06053205596977e+00	5.29233669221875e+00	5.86667997132511e+00				80	4.16384387789520e+00	3.46451858232910e+00	2.16740462075686e+00	2.07066939139521e+00	1.97168583776567e+00	6.27631151846594e+00				80	4.07808469744693e+00	4.02387942355378e+00	2.00677222904649e+00	2.06665014485630e+00	2.59317938807094e+00	4.55861209906698e+00	1.96112033754740e+00	4.95911970094085e+00			80	4.07808469744693e+00	4.02387942355378e+00	2.00677222904649e+00	2.06665014485630e+00	2.59317938807094e+00	4.55861209906698e+00	1.96112033754740e+00	4.95911970094085e+00			80	4.16883634439775e+00	3.82339605544916e+00	2.51373518394326e+00	1.96556713229411e+00	4.75940003633332e+00	3.35979222028550e+00	2.25762934857771e+00
81	4.60357227091838e+00	4.62503776951218e+00	2.79963732743773e+00	2.34720586549825e+00	5.44251124252318e+00	6.55691366515655e+00				81	4.04166552333527e+00	3.48356993293025e+00	2.15656606881780e+00	2.01349373367785e+00	1.95874938172958e+00	5.09296423438973e+00				81	4.57779444353181e+00	4.06687924795139e+00	2.21919824667403e+00	1.94699876502412e+00	2.25833582184070e+00	5.28160106248780e+00	2.41397452552426e+00	5.33764278322593e+00			81	4.57779444353181e+00	4.06687924795139e+00	2.21919824667403e+00	1.94699876502412e+00	2.25833582184070e+00	5.28160106248780e+00	2.41397452552426e+00	5.33764278322593e+00			81	4.12121725867409e+00	3.90958206171401e+00	2.40151567070273e+00	1.91201612451234e+00	5.17342796959300e+00	3.22102077163861e+00	1.85765963564025e+00
82	4.49925364078979e+00	4.55981297054888e+00	2.63621636503534e+00	2.06888573848139e+00	5.27295575330184e+00	6.44258847220407e+00				82	4.25048698294331e+00	3.92618180597441e+00	1.81047843972320e+00	1.73171607471127e+00	2.12537009276493e+00	5.06439693420575e+00				82	4.12308594464385e+00	3.81667665291703e+00	2.15294609874975e+00	1.98636671351418e+00	2.06506973035569e+00	5.75728376805694e+00	1.94450082829860e+00	4.78417075870081e+00			82	4.12308594464385e+00	3.81667665291703e+00	2.15294609874975e+00	1.98636671351418e+00	2.06506973035569e+00	5.75728376805694e+00	1.94450082829860e+00	4.78417075870081e+00			82	4.25400270869018e+00	3.70524284148703e+00	2.05111212311926e+00	1.85956247573151e+00	5.41680543220741e+00	3.90633113765571e+00	2.05201673481606e+00
83	5.20142691764677e+00	4.43412512382648e+00	2.48100226473698e+00	2.54788401819062e+00	5.60842819281072e+00	5.91228017177165e+00				83	4.42057905043091e+00	3.68647101412914e+00	2.06955011021498e+00	2.10508390894495e+00	1.93113975322900e+00	6.05709365029278e+00				83	4.14634485862667e+00	4.12899790804752e+00	2.06280144185474e+00	2.16640194004041e+00	1.97685618238874e+00	6.74029315193950e+00	2.00814866205871e+00	5.15781085916587e+00			83	4.14634485862667e+00	4.12899790804752e+00	2.06280144185474e+00	2.16640194004041e+00	1.97685618238874e+00	6.74029315193950e+00	2.00814866205871e+00	5.15781085916587e+00			83	4.43802140919185e+00	3.52469626645461e+00	2.10811176726360e+00	1.95946720485918e+00	4.81611961693385e+00	2.38932182862687e+00	1.74715996412126e+00
84	4.91370690353654e+00	4.06946219942755e+00	3.10116307594944e+00	2.58087855882828e+00	5.57683763741198e+00	6.34702852531661e+00				84	4.23897436554711e+00	3.76714573885853e+00	2.45330422924645e+00	1.88018775351711e+00	2.04731825883859e+00	4.74397497345764e+00				84	4.16905627364863e+00	3.82320009135451e+00	1.97868051149596e+00	2.05961932361244e+00	2.08782580374253e+00	6.32725642219371e+00	2.38745447472996e+00	4.45158942444508e+00			84	4.16905627364863e+00	3.82320009135451e+00	1.97868051149596e+00	2.05961932361244e+00	2.08782580374253e+00	6.32725642219371e+00	2.38745447472996e+00	4.45158942444508e+00			84	4.29184741594251e+00	3.63856492216850e+00	2.48594133104803e+00	2.13272407162484e+00	4.85387551470306e+00	3.75440674233617e+00	2.07697336327383e+00
85	4.66613598306725e+00	4.18611323488813e+00	2.17124768441786e+00	2.00404811587994e+00	5.80793366378573e+00	6.62108141847547e+00				85	4.15493316244781e+00	3.57981081672597e+00	1.90373268106452e+00	1.97157972699936e+00	2.21394197682562e+00	4.49801051594249e+00				85	4.30026717986604e+00	4.07838024132524e+00	2.85361621028975e+00	2.37063724770814e+00	2.08208208645216e+00	7.14557966100741e+00	2.31015146321587e+00	4.79655962425923e+00			85	4.30026717986604e+00	4.07838024132524e+00	2.85361621028975e+00	2.37063724770814e+00	2.08208208645216e+00	7.14557966100741e+00	2.31015146321587e+00	4.79655962425923e+00			85	4.42490789053870e+00	3.64163354566203e+00	2.47474607905554e+00	2.00516394951971e+00	5.51045484218011e+00	4.23020083891686e+00	1.94103146298275e+00
86	4.61855858087979e+00	4.49286921361869e+00	2.33647752763672e+00	2.10676449148865e+00	5.25172707436856e+00	6.24904253156429e+00				86	4.59325397385203e+00	3.56761556676149e+00	2.19781186112551e+00	1.85909964187692e+00	2.06672602338289e+00	4.52482181697820e+00				86	4.30167490468029e+00	4.06568844612235e+00	2.66456437913461e+00	2.00198095557642e+00	1.88668021308840e+00	5.72887499302482e+00	1.87267283979019e+00	5.03539579418989e+00			86	4.30167490468029e+00	4.06568844612235e+00	2.66456437913461e+00	2.00198095557642e+00	1.88668021308840e+00	5.72887499302482e+00	1.87267283979019e+00	5.03539579418989e+00			86	4.19398670049184e+00	3.68921200820255e+00	2.12172106616912e+00	1.85955066275780e+00	5.68099366959320e+00	3.25282238230881e+00	1.82996789073364e+00
87	4.89115526873876e+00	4.19564106475721e+00	2.85727521304580e+00	2.93002589500559e+00	5.98520656508213e+00	7.21155148599395e+00				87	4.36831183873179e+00	3.74120907362926e+00	2.01199927024122e+00	2.05081112654212e+00	2.31563535105518e+00	4.79349303070150e+00				87	3.95123492536112e+00	4.05949438503964e+00	2.47532692734056e+00	2.06997022191849e+00	1.96021551953232e+00	6.11343925053807e+00	1.86525148457166e+00	5.53086395310604e+00			87	3.95123492536112e+00	4.05949438503964e+00	2.47532692734056e+00	2.06997022191849e+00	1.96021551953232e+00	6.11343925053807e+00	1.86525148457166e+00	5.53086395310604e+00			87	4.09756004278840e+00	3.63683053478649e+00	2.26193540826351e+00	1.92867095755933e+00	4.56028469805316e+00	1.86008491337468e+00	1.84555720289520e+00
88	4.78983990098992e+00	4.30038123160428e+00	2.18095221895213e+00	2.30269023916681e+00	6.03032493257077e+00	6.37222737995192e+00				88	4.02865348290269e+00	3.87714040273953e+00	1.90377958368234e+00	2.24358241055453e+00	2.36346334434636e+00	6.04387547993082e+00				88	4.59635216724613e+00	4.01061744093924e+00	2.41623450751767e+00	2.02901308939396e+00	2.00110593625312e+00	5.55925146569450e+00	2.92134995337004e+00	4.32298497396866e+00			88	4.59635216724613e+00	4.01061744093924e+00	2.41623450751767e+00	2.02901308939396e+00	2.00110593625312e+00	5.55925146569450e+00	2.92134995337004e+00	4.32298497396866e+00			88	4.36731446309865e+00	3.62483808190627e+00	2.07484106828494e+00	1.82939042052640e+00	3.87919473802110e+00	1.89350428339139e+00	2.32117179706617e+00
89	4.72558994412515e+00	4.17964238147304e+00	2.31464821313452e+00	2.10070223430525e+00	5.69948421185323e+00	6.36260905108331e+00				89	4.43921124338225e+00	3.71615329383746e+00	2.00769462793191e+00	2.10270613696376e+00	2.04773726176818e+00	5.37353962283059e+00				89	4.45154757310848e+00	4.12318509553481e+00	2.13687929037707e+00	1.98776230662895e+00	2.00120041308973e+00	6.29834924898456e+00	1.96336226396208e+00	4.75718640570821e+00			89	4.45154757310848e+00	4.12318509553481e+00	2.13687929037707e+00	1.98776230662895e+00	2.00120041308973e+00	6.29834924898456e+00	1.96336226396208e+00	4.75718640570821e+00			89	4.11553344411591e+00	3.96024381216865e+00	1.99421282182428e+00	1.97643272663051e+00	4.85128426965979e+00	1.81349701753943e+00	1.73475793648706e+00
90	4.55023188427936e+00	4.26672071503091e+00	2.47924345342389e+00	2.08852883341635e+00	4.89562746764442e+00	6.17089086587195e+00				90	4.33743874506847e+00	3.64856746708891e+00	2.27446044195317e+00	1.99068218504475e+00	1.68398555134672e+00	5.98489414857292e+00				90	4.28349049931460e+00	4.09373552715712e+00	2.37392212561765e+00	1.96845684429179e+00	1.90630640912057e+00	6.39230293125876e+00	2.34461643702958e+00	4.58755906302507e+00			90	4.28349049931460e+00	4.09373552715712e+00	2.37392212561765e+00	1.96845684429179e+00	1.90630640912057e+00	6.39230293125876e+00	2.34461643702958e+00	4.58755906302507e+00			90	4.09932536435715e+00	3.83411034747331e+00	2.11521409146681e+00	2.07520329453979e+00	3.84545655013230e+00	1.98690695060880e+00	1.83363605092438e+00
91	4.55797366786327e+00	4.42776246693134e+00	2.58674510706096e+00	2.50459429200232e+00	5.09391785144558e+00	6.36899891545729e+00				91	4.49337007061597e+00	3.75572497095928e+00	1.93736120142837e+00	1.90457757696500e+00	1.97794481700741e+00	5.90736594352548e+00				91	4.19477960913929e+00	4.20025416369247e+00	2.80120745124624e+00	2.11496030497205e+00	1.72632312099649e+00	5.56087411284014e+00	2.27023695210001e+00	5.18453792016468e+00			91	4.19477960913929e+00	4.20025416369247e+00	2.80120745124624e+00	2.11496030497205e+00	1.72632312099649e+00	5.56087411284014e+00	2.27023695210001e+00	5.18453792016468e+00			91	4.05559446504447e+00	3.90568527087502e+00	2.50248667489435e+00	1.86701596838534e+00	4.60468025208178e+00	1.86359688903079e+00	1.97889640259562e+00
92	4.35143901141529e+00	4.65083601806096e+00	2.43494939537095e+00	2.21143431545686e+00	5.61431500201209e+00	6.54110545207915e+00				92	4.37001015061812e+00	3.63204229038456e+00	2.02137954830972e+00	1.88781841534161e+00	2.28046332368669e+00	5.81987442597241e+00				92	4.01949542542396e+00	3.98471724308672e+00	2.81028811932895e+00	2.00752545895641e+00	1.97937456965377e+00	5.98491385881397e+00	2.31365346651725e+00	5.04242770657754e+00			92	4.01949542542396e+00	3.98471724308672e+00	2.81028811932895e+00	2.00752545895641e+00	1.97937456965377e+00	5.98491385881397e+00	2.31365346651725e+00	5.04242770657754e+00			92	4.01644205382348e+00	3.94009148422295e+00	2.02597364662053e+00	1.96959369456273e+00	4.80626637951726e+00	1.92382817740307e+00	2.35787395653875e+00
93	5.05300339573451e+00	4.16936515159042e+00	2.75933836410440e+00	2.77146185019816e+00	5.44900909933148e+00	6.86699086192297e+00				93	4.16977960386517e+00	3.71967924601764e+00	2.02306078702527e+00	2.13085429793878e+00	1.82680648440857e+00	5.73802007100924e+00				93	4.13993745419243e+00	4.15961690020636e+00	1.94244561873098e+00	1.92167363039438e+00	2.10371271203548e+00	6.14823670596538e+00	1.67525169469504e+00	4.54956275577028e+00			93	4.13993745419243e+00	4.15961690020636e+00	1.94244561873098e+00	1.92167363039438e+00	2.10371271203548e+00	6.14823670596538e+00	1.67525169469504e+00	4.54956275577028e+00			93	4.02985746032426e+00	3.74433616911940e+00	2.12582170742530e+00	1.85475257771110e+00	4.62251218477116e+00	3.49300459367722e+00	1.95419069166422e+00
94	4.54465656227966e+00	4.30787542064052e+00	2.53392920011819e+00	2.50830337092889e+00	5.14393595043188e+00	6.28412334657614e+00				94	4.60372670122745e+00	3.59747427073068e+00	2.15062494480040e+00	1.98455236855278e+00	1.87454115118902e+00	4.95125838079903e+00				94	4.07908138035422e+00	4.00087187312437e+00	2.34876019881766e+00	2.04363067485347e+00	2.26199711658022e+00	6.15817449891377e+00	2.12158412628645e+00	5.20588561362850e+00			94	4.07908138035422e+00	4.00087187312437e+00	2.34876019881766e+00	2.04363067485347e+00	2.26199711658022e+00	6.15817449891377e+00	2.12158412628645e+00	5.20588561362850e+00			94	3.96701714373225e+00	3.72524481761650e+00	2.12868195100532e+00	1.86212586469917e+00	5.46990560952214e+00	1.97913327726539e+00	1.95073903330550e+00
95	4.94483047495435e+00	4.14867578472764e+00	2.16495069661382e+00	2.13129553040998e+00	4.81622192187670e+00	5.33448223267112e+00				95	4.07749387690870e+00	3.91375673643193e+00	2.21218613748855e+00	1.98373627295993e+00	1.76443533305300e+00	6.25508518804523e+00				95	3.90768167423155e+00	3.87846407106173e+00	2.41937787673654e+00	1.94710330271194e+00	2.15501579254606e+00	6.02256040999927e+00	2.73211465611304e+00	5.51408406073209e+00			95	3.90768167423155e+00	3.87846407106173e+00	2.41937787673654e+00	1.94710330271194e+00	2.15501579254606e+00	6.02256040999927e+00	2.73211465611304e+00	5.51408406073209e+00			95	3.80111434259750e+00	3.44004563981538e+00	2.29999516082361e+00	1.99612055565431e+00	5.21996000645471e+00	3.98799397278405e+00	2.14827231417129e+00
96	5.15811472193982e+00	4.46710888480393e+00	2.14427197062648e+00	1.99930356284511e+00	5.11440302861550e+00	6.24249622083263e+00				96	4.20527564616391e+00	3.77308657551934e+00	2.35166708864495e+00	2.00360406905952e+00	1.91308858361227e+00	4.94949348300825e+00				96	4.05259961992102e+00	4.14688932946461e+00	2.43263007891387e+00	1.88449059313386e+00	2.37950662194286e+00	5.50192490140319e+00	2.72573749345673e+00	4.83939430103548e+00			96	4.05259961992102e+00	4.14688932946461e+00	2.43263007891387e+00	1.88449059313386e+00	2.37950662194286e+00	5.50192490140319e+00	2.72573749345673e+00	4.83939430103548e+00			96	4.08084485308090e+00	3.63957841221078e+00	2.48169586407263e+00	1.94511342254006e+00	4.97468205741541e+00	4.04021516343053e+00	1.79082420529523e+00
97	4.91290006852453e+00	4.75353449231065e+00	2.08112130309835e+00	2.08658583544331e+00	5.35654099293138e+00	6.77039321518176e+00				97	4.15798652566738e+00	3.75012239205123e+00	1.97212896006914e+00	2.08578867723363e+00	1.94658288385255e+00	5.51883699584852e+00				97	4.15562236166954e+00	3.93491526706957e+00	1.96142563323593e+00	1.92085246123210e+00	1.90829368380929e+00	6.30474645858995e+00	2.07997904231775e+00	4.38617654292815e+00			97	4.15562236166954e+00	3.93491526706957e+00	1.96142563323593e+00	1.92085246123210e+00	1.90829368380929e+00	6.30474645858995e+00	2.07997904231775e+00	4.38617654292815e+00			97	4.46489160040035e+00	3.67903915272239e+00	1.91994762950488e+00	1.92388847246892e+00	4.36090009014102e+00	1.86180384077120e+00	1.97580449157188e+00
98	5.04562146134079e+00	4.10425898792804e+00	2.30748134404906e+00	2.26650883180873e+00	5.54614369851654e+00	6.13781568564521e+00				98	3.85061985116397e+00	3.55913777664388e+00	2.24763129944360e+00	2.08712416274226e+00	1.94122998333289e+00	5.91774878619711e+00				98	3.98000709788977e+00	4.14649731359846e+00	1.99769163054331e+00	2.08048394475235e+00	1.89635563029432e+00	6.00996976357853e+00	1.81468167560151e+00	4.77174596982421e+00			98	3.98000709788977e+00	4.14649731359846e+00	1.99769163054331e+00	2.08048394475235e+00	1.89635563029432e+00	6.00996976357853e+00	1.81468167560151e+00	4.77174596982421e+00			98	4.30251127460827e+00	3.50916110567301e+00	2.10307553254595e+00	1.90413540554361e+00	4.27927778809968e+00	1.87103599799178e+00	1.90282057287635e+00
99	4.73379238059678e+00	4.58551725242210e+00	2.37811160139110e+00	2.03026225446295e+00	5.24124608639561e+00	6.53593456240840e+00				99	4.40043454179490e+00	4.00880921814638e+00	2.68144156395521e+00	2.44674390110347e+00	1.85324323602517e+00	5.47385789346681e+00				99	4.10086020349051e+00	3.93180417790564e+00	2.51659574405075e+00	2.33134652177318e+00	2.07987239136839e+00	6.86913877789131e+00	2.09615796561663e+00	4.62536751092557e+00			99	4.10086020349051e+00	3.93180417790564e+00	2.51659574405075e+00	2.33134652177318e+00	2.07987239136839e+00	6.86913877789131e+00	2.09615796561663e+00	4.62536751092557e+00			99	4.27732284097670e+00	3.61587142180030e+00	2.45421438220976e+00	2.17217701010762e+00	3.97117832329358e+00	1.86762486936375e+00	1.92946594516075e+00
100	4.49035585756416e+00	4.24395814309309e+00	2.32913030617010e+00	2.19648863074621e+00	5.58123875123309e+00	6.49725114238359e+00				100	4.01645192455511e+00	3.77478672588968e+00	2.28467047906987e+00	2.06087537069994e+00	1.85542918016797e+00	6.59704921298293e+00				100	4.15342889703609e+00	3.89246416490143e+00	2.28480955025404e+00	1.92755400840054e+00	2.25880305316438e+00	4.96315025136184e+00	2.05568422953041e+00	4.78983445886153e+00			100	4.15342889703609e+00	3.89246416490143e+00	2.28480955025404e+00	1.92755400840054e+00	2.25880305316438e+00	4.96315025136184e+00	2.05568422953041e+00	4.78983445886153e+00			100	4.28369840015201e+00	3.79378854040297e+00	2.81441336173472e+00	1.87208015442689e+00	5.28721353014650e+00	2.31335730655536e+00	2.06467356065103e+00
101	4.56019296444867e+00	4.83177599576513e+00	2.42694658115286e+00	2.05005584357255e+00	5.19512209266319e+00	6.76181268514311e+00				101	4.40180346857576e+00	3.65090778725861e+00	1.99144435796179e+00	1.95961419243637e+00	1.79325663685813e+00	5.46439248599989e+00				101	4.37328427224737e+00	4.23624602322949e+00	2.01227398054078e+00	1.82177408767208e+00	2.18335445946701e+00	6.64315259306175e+00	1.82309452210313e+00	4.86941721229487e+00			101	4.37328427224737e+00	4.23624602322949e+00	2.01227398054078e+00	1.82177408767208e+00	2.18335445946701e+00	6.64315259306175e+00	1.82309452210313e+00	4.86941721229487e+00			101	4.04898369367372e+00	3.79308286665463e+00	2.08205600266591e+00	1.91124485002776e+00	3.75780420503367e+00	1.78134528630644e+00	1.91758101311613e+00
102	4.50931466577368e+00	4.09386118467615e+00	2.56880871731824e+00	2.39634766058021e+00	5.22702860739303e+00	6.50276363374582e+00				102	4.44901074426629e+00	4.11291325918205e+00	1.88335496482243e+00	2.02510688504856e+00	1.79101484977738e+00	6.11877007275126e+00				102	4.00798847562964e+00	4.06637642752697e+00	2.25494941278817e+00	1.88131802752103e+00	1.82062860153726e+00	5.62928505082925e+00	2.03953268708822e+00	5.88342171175757e+00			102	4.00798847562964e+00	4.06637642752697e+00	2.25494941278817e+00	1.88131802752103e+00	1.82062860153726e+00	5.62928505082925e+00	2.03953268708822e+00	5.88342171175757e+00			102	3.90446807443059e+00	3.62821955009066e+00	2.19211047621496e+00	1.92466112736902e+00	4.33944899461319e+00	1.84322921819942e+00	1.95747000096648e+00
103	4.64675518153707e+00	4.25783479140741e+00	3.06600952493084e+00	2.92857974977439e+00	5.82464422238667e+00	7.60144562124828e+00				103	4.59110359627525e+00	3.67645398775485e+00	2.21751154176047e+00	1.96881153788007e+00	2.03947313123235e+00	5.61149136146025e+00				103	4.28359923346210e+00	4.55677768647843e+00	2.02201608285961e+00	1.89243587984955e+00	2.01686437265631e+00	6.73462467477436e+00	3.41143483480862e+00	4.09360436351527e+00			103	4.28359923346210e+00	4.55677768647843e+00	2.02201608285961e+00	1.89243587984955e+00	2.01686437265631e+00	6.73462467477436e+00	3.41143483480862e+00	4.09360436351527e+00			103	4.62715049599476e+00	3.74607280639880e+00	1.97212932092163e+00	1.79958613207521e+00	3.63993132044247e+00	1.91223565801848e+00	2.02752680579413e+00
104	4.46178943116984e+00	4.31977067386495e+00	2.42521385962319e+00	2.26630262753358e+00	5.50224089908601e+00	5.85139152527554e+00				104	4.57091319900610e+00	3.71347717917962e+00	2.27453203531829e+00	2.09572505012380e+00	2.33144676299513e+00	6.12621702054611e+00				104	4.21283548359142e+00	4.03764003341508e+00	2.13336818985267e+00	1.88245001834715e+00	1.92207981258410e+00	6.94923558605334e+00	2.45710607814247e+00	4.42627361641795e+00			104	4.21283548359142e+00	4.03764003341508e+00	2.13336818985267e+00	1.88245001834715e+00	1.92207981258410e+00	6.94923558605334e+00	2.45710607814247e+00	4.42627361641795e+00			104	4.42609211512581e+00	3.96682212538871e+00	1.97160570824525e+00	2.04013274244820e+00	4.57937227322606e+00	1.81537831955756e+00	4.46885092672088e+00
105	4.76696311070990e+00	4.53915653792586e+00	2.55424057357252e+00	2.14851569563527e+00	5.99622874964582e+00	7.14531237143577e+00				105	4.49316303559691e+00	3.69123835892890e+00	2.10498334563125e+00	2.02607332900882e+00	1.91122155168253e+00	6.54846641407985e+00				105	4.11654495092668e+00	4.04668089554830e+00	1.95889715211662e+00	1.78653498824567e+00	1.89571379744087e+00	6.34956211440607e+00	1.91693915514566e+00	5.44819819512071e+00			105	4.11654495092668e+00	4.04668089554830e+00	1.95889715211662e+00	1.78653498824567e+00	1.89571379744087e+00	6.34956211440607e+00	1.91693915514566e+00	5.44819819512071e+00			105	4.62062737310126e+00	3.81717992102547e+00	1.89188197638992e+00	1.89035996486430e+00	4.09293851875931e+00	1.86356775419301e+00	4.64123433129888e+00
106	5.18409991312831e+00	4.52687901887676e+00	2.54581388938472e+00	2.10979141078398e+00	3.89532585431689e+00	7.54553613184915e+00				106	4.61326583389158e+00	3.39438576484969e+00	1.94648858824620e+00	1.86274131059030e+00	4.22218872669977e+00	8.63476094642479e+00				106	4.16745788253203e+00	4.13454312164960e+00	1.90731715446186e+00	1.93415957995372e+00	1.75980120661876e+00	6.49209563841513e+00	2.28157570743187e+00	4.93051649770519e+00			106	4.16745788253203e+00	4.13454312164960e+00	1.90731715446186e+00	1.93415957995372e+00	1.75980120661876e+00	6.49209563841513e+00	2.28157570743187e+00	4.93051649770519e+00			106	4.33646883391329e+00	3.83643979247181e+00	2.24104022675950e+00	1.89664560946142e+00	3.85452457077375e+00	1.60325827670708e+00	4.41295950765405e+00
107	4.69514526103218e+00	4.44292357779401e+00	2.26432874752805e+00	2.14116280692467e+00	4.19802560610602e+00	7.66166887588503e+00				107	4.50098011561945e+00	3.69120966378904e+00	2.38801246406593e+00	2.07838038049597e+00	4.44440711625890e+00	8.01575731689876e+00				107	4.37613735628295e+00	4.24917254271553e+00	2.42592323387126e+00	2.12182609809129e+00	1.90169763531619e+00	5.69747267786752e+00	2.21692580749697e+00	4.64140592804709e+00			107	4.37613735628295e+00	4.24917254271553e+00	2.42592323387126e+00	2.12182609809129e+00	1.90169763531619e+00	5.69747267786752e+00	2.21692580749697e+00	4.64140592804709e+00			107	4.63777479949230e+00	3.65857447074794e+00	1.94258819216656e+00	1.87039266022604e+00	4.93258099364054e+00	1.77080779162011e+00	4.55035689749795e+00
108	4.78991274867857e+00	4.21859869497183e+00	2.82734391781104e+00	2.33940685776003e+00	4.16613503984791e+00	8.11567055342876e+00				108	4.33378152951110e+00	3.74771652959352e+00	2.13289004817384e+00	2.06781152316217e+00	4.82136652224024e+00	8.55371338031997e+00				108	4.17828711353294e+00	3.91904238696241e+00	2.04502788306629e+00	2.22886506504749e+00	1.87462188075107e+00	6.14679341982939e+00	2.44312661600122e+00	4.39064143194334e+00			108	4.17828711353294e+00	3.91904238696241e+00	2.04502788306629e+00	2.22886506504749e+00	1.87462188075107e+00	6.14679341982939e+00	2.44312661600122e+00	4.39064143194334e+00			108	3.72913976432202e+00	3.66496862669015e+00	2.28714144631581e+00	1.87321921481852e+00	4.82089190707627e+00	1.87220023321892e+00	5.29323120744609e+00
109	4.57954080070221e+00	4.12022834537127e+00	3.00459114969903e+00	2.59706519960358e+00	3.66018801427286e+00	7.97491636007501e+00				109	4.15865365789271e+00	3.65943986094570e+00	1.84147899371880e+00	1.91754528457328e+00	4.81899308324936e+00	9.15887842191079e+00				109	4.40394598346944e+00	3.53905736547103e+00	2.44521437606028e+00	2.00920279817990e+00	1.90832438688758e+00	5.86012097362620e+00	2.50114631450259e+00	4.73564369809359e+00			109	4.40394598346944e+00	3.53905736547103e+00	2.44521437606028e+00	2.00920279817990e+00	1.90832438688758e+00	5.86012097362620e+00	2.50114631450259e+00	4.73564369809359e+00			109	4.32905628906597e+00	4.07621006286353e+00	1.99612072455335e+00	1.87957467042877e+00	4.78959571464148e+00	1.78631742424147e+00	4.67878788272264e+00
110	4.39564375322755e+00	4.15508514850784e+00	2.95020873314247e+00	3.30789829592710e+00	4.36440283510771e+00	8.46323088885926e+00				110	4.42859518751686e+00	3.60788199255414e+00	2.14288961124196e+00	2.07745493411625e+00	4.23449028609696e+00	9.20478417967317e+00				110	4.17585570925162e+00	4.19624057676591e+00	2.15638387215523e+00	2.04425450658044e+00	2.47994471710199e+00	7.25300724517257e+00	2.15349092816029e+00	4.70709207984738e+00			110	4.17585570925162e+00	4.19624057676591e+00	2.15638387215523e+00	2.04425450658044e+00	2.47994471710199e+00	7.25300724517257e+00	2.15349092816029e+00	4.70709207984738e+00			110	4.65967773223915e+00	4.15007073499075e+00	1.92503544190866e+00	1.86957631301481e+00	4.66899153766067e+00	1.66305117471073e+00	4.03026173688241e+00
111	4.89727179983426e+00	4.01655334277844e+00	2.14815522567187e+00	2.16920782344712e+00	3.88544865056999e+00	7.86718695043933e+00				111	4.42894547299390e+00	3.82612401429507e+00	1.94698303400894e+00	1.98192398220349e+00	4.46735844943499e+00	8.65215579139665e+00				111	3.99723914202428e+00	3.70975819200353e+00	2.60518533044985e+00	2.07216037609466e+00	1.81337923070645e+00	5.93647734519165e+00	1.83828355606492e+00	5.44753178179069e+00			111	3.99723914202428e+00	3.70975819200353e+00	2.60518533044985e+00	2.07216037609466e+00	1.81337923070645e+00	5.93647734519165e+00	1.83828355606492e+00	5.44753178179069e+00			111	4.53742175341991e+00	4.12077642931456e+00	2.19365008679945e+00	2.05575071892673e+00	4.29721903477057e+00	1.86433881118332e+00	4.82299556867160e+00
112	4.63541470323902e+00	4.25985176058396e+00	2.58641565167250e+00	2.56005081698755e+00	4.12179273971712e+00	8.16168894230429e+00				112	4.23837423721020e+00	3.88530172449798e+00	2.47173544384226e+00	2.68643792959754e+00	4.69860827459450e+00	8.47949053845539e+00				112	4.43500153109984e+00	3.74681857004899e+00	2.24433786655960e+00	2.02594905233542e+00	2.52648154219091e+00	6.72865417457870e+00	1.91885076608807e+00	4.71406590940910e+00			112	4.43500153109984e+00	3.74681857004899e+00	2.24433786655960e+00	2.02594905233542e+00	2.52648154219091e+00	6.72865417457870e+00	1.91885076608807e+00	4.71406590940910e+00			112	4.53245379024821e+00	3.79590833585414e+00	2.29578061193202e+00	2.13362250468900e+00	4.07328916167304e+00	1.92921646697877e+00	5.46692525847675e+00
113	4.65387396758523e+00	4.35376411169915e+00	2.40752456092618e+00	2.38676551960143e+00	4.31369337161900e+00	8.08769684663612e+00				113	4.52439241969822e+00	3.47120775537713e+00	2.03132228190091e+00	2.07102919505998e+00	4.86559595304951e+00	8.57908022265931e+00				113	4.40911285426961e+00	4.27888414677090e+00	2.27662041583577e+00	1.84249586913846e+00	2.07702077071604e+00	6.33846023572623e+00	2.32822739413224e+00	4.31032809733772e+00			113	4.40911285426961e+00	4.27888414677090e+00	2.27662041583577e+00	1.84249586913846e+00	2.07702077071604e+00	6.33846023572623e+00	2.32822739413224e+00	4.31032809733772e+00			113	4.99629541011854e+00	3.79248128228314e+00	1.92066827951274e+00	1.87283853323146e+00	4.43601847849795e+00	1.81771026585928e+00	4.47529573826407e+00
114	4.67016709412652e+00	4.60534267089869e+00	2.45282994932469e+00	2.51001729460904e+00	3.80401798226327e+00	7.74862496204594e+00				114	4.28650656271198e+00	3.98573152528216e+00	1.91067167562630e+00	1.95841669645085e+00	1.74962558314547e+00	6.23089242343245e+00				114	4.08342060607634e+00	3.85639938086464e+00	2.05572984109039e+00	2.02117718721740e+00	1.95932468912251e+00	5.78786435553985e+00	1.74575650686709e+00	4.51444380685041e+00			114	4.08342060607634e+00	3.85639938086464e+00	2.05572984109039e+00	2.02117718721740e+00	1.95932468912251e+00	5.78786435553985e+00	1.74575650686709e+00	4.51444380685041e+00			114	4.78264407257799e+00	3.85816319175174e+00	2.03884343393356e+00	1.86728591565116e+00	4.50767541454088e+00	1.93648521289226e+00	4.57781144810404e+00
115	4.61032174828612e+00	4.49261828814661e+00	3.12579089608219e+00	2.97811938962047e+00	6.01930688969395e+00	7.37160140309285e+00				115	3.77901855139374e+00	3.84465865664152e+00	2.17264931259608e+00	2.09248208920181e+00	1.98928503638076e+00	6.57374823816406e+00				115	4.03823604505368e+00	4.00625212162572e+00	2.13868067745629e+00	1.87487870785215e+00	2.35156086666181e+00	5.13621982222925e+00	1.93925169372445e+00	5.00796350843251e+00			115	4.03823604505368e+00	4.00625212162572e+00	2.13868067745629e+00	1.87487870785215e+00	2.35156086666181e+00	5.13621982222925e+00	1.93925169372445e+00	5.00796350843251e+00			115	4.60573239026344e+00	3.61296412691264e+00	2.00105629846972e+00	1.92289336137065e+00	4.32121800984813e+00	1.59916124303402e+00	4.85902395878395e+00
116	4.73781584948871e+00	4.15099423951947e+00	2.38922534612696e+00	2.22722535995836e+00	5.52296721719729e+00	6.91802274430314e+00				116	3.84114595113004e+00	3.67836289796966e+00	1.92578479213358e+00	2.07947004143144e+00	1.95904295726602e+00	6.47214418898164e+00				116	4.30923859989496e+00	3.77330989019295e+00	2.01247840216074e+00	1.89451820655804e+00	1.91822697922036e+00	5.22676393537540e+00	1.78848859398450e+00	4.24755497912001e+00			116	4.30923859989496e+00	3.77330989019295e+00	2.01247840216074e+00	1.89451820655804e+00	1.91822697922036e+00	5.22676393537540e+00	1.78848859398450e+00	4.24755497912001e+00			116	4.48854577575627e+00	3.67501236139330e+00	2.08609285181218e+00	1.82740160365259e+00	4.48324983209083e+00	1.69380722956952e+00	5.04810443572519e+00
117	4.90214480629772e+00	3.88352984543787e+00	2.35503329684272e+00	2.14990262817384e+00	5.66247351642451e+00	7.18063520006564e+00				117	3.94125448397372e+00	3.65664113616301e+00	2.14511221655091e+00	1.98979557514935e+00	1.96567334168963e+00	5.54797087715948e+00				117	4.17654901425824e+00	4.20392952216594e+00	2.47834700932232e+00	1.97746807560399e+00	2.11172067614307e+00	5.13091181238825e+00	1.71614565667848e+00	5.44036274581241e+00			117	4.17654901425824e+00	4.20392952216594e+00	2.47834700932232e+00	1.97746807560399e+00	2.11172067614307e+00	5.13091181238825e+00	1.71614565667848e+00	5.44036274581241e+00			117	4.78047512351252e+00	4.07403906954585e+00	2.07153581732235e+00	1.81379377552369e+00	4.44473047999946e+00	1.84092915151400e+00	4.82156451345699e+00
118	4.76394873102865e+00	4.69370168796863e+00	2.92591236663836e+00	2.85189493234968e+00	5.75708662700824e+00	6.97279909660032e+00				118	4.14900460704483e+00	3.46312276657968e+00	2.19614069051826e+00	1.94872990076830e+00	1.88656675973584e+00	5.39902818055367e+00				118	4.08705695641530e+00	3.84780676087073e+00	2.63500440729902e+00	2.07052321248456e+00	1.80634315549920e+00	5.43634048943709e+00	1.86108394393926e+00	4.80189005769525e+00			118	4.08705695641530e+00	3.84780676087073e+00	2.63500440729902e+00	2.07052321248456e+00	1.80634315549920e+00	5.43634048943709e+00	1.86108394393926e+00	4.80189005769525e+00			118	4.67015756144848e+00	4.17521342376830e+00	2.50605296989358e+00	1.75649454453853e+00	5.37519789631044e+00	3.56374403303027e+00	5.33062973393659e+00
119	4.77374516788006e+00	4.07599456387388e+00	2.26800489643453e+00	2.19414413575124e+00	6.38314921358610e+00	6.92283664328602e+00				119	4.01034300005090e+00	3.85240605679944e+00	2.15374624830739e+00	1.92087385179684e+00	2.17269692285580e+00	5.67726373252016e+00				119	4.24482778537722e+00	3.85349530869824e+00	2.18806876001250e+00	1.95179892979625e+00	2.19086129253199e+00	4.76809889859692e+00	1.94312076660715e+00	5.50868424930883e+00			119	4.24482778537722e+00	3.85349530869824e+00	2.18806876001250e+00	1.95179892979625e+00	2.19086129253199e+00	4.76809889859692e+00	1.94312076660715e+00	5.50868424930883e+00			119	5.22779947418354e+00	3.99495533620320e+00	1.93930295575402e+00	1.89871349836335e+00	4.48600630015877e+00	1.82184064119525e+00	4.44792454711348e+00
120	4.77976758181754e+00	4.50837462068633e+00	2.21876592131613e+00	2.20927138294666e+00	5.91724293857305e+00	6.59622174946293e+00				120	4.32054585838060e+00	3.94914488707992e+00	2.33330791857629e+00	2.09561469413759e+00	1.80913630991791e+00	5.51298670631121e+00				120	4.13028243245074e+00	4.03293645564447e+00	2.27677648846159e+00	1.88409614209669e+00	1.97590836974143e+00	4.55180404176303e+00	1.79496281668904e+00	4.80324102220106e+00			120	4.13028243245074e+00	4.03293645564447e+00	2.27677648846159e+00	1.88409614209669e+00	1.97590836974143e+00	4.55180404176303e+00	1.79496281668904e+00	4.80324102220106e+00			120	4.70911661683425e+00	4.17674308005136e+00	2.25321441590627e+00	1.95731433299626e+00	5.00789730756602e+00	1.89751553798668e+00	4.90409429111314e+00
121	4.74105765309891e+00	4.43882121929284e+00	2.33135655020339e+00	2.52989989615238e+00	5.25265071378082e+00	6.26286138383034e+00				121	4.35910529952306e+00	3.71555523954607e+00	1.89577749593259e+00	1.94746848544916e+00	1.82765741009972e+00	6.11340799175197e+00				121	4.53219182553952e+00	4.05765652181285e+00	2.27777169851806e+00	2.06453426873820e+00	1.90594019290404e+00	5.86387248792067e+00	2.38956399308200e+00	4.24716723202543e+00			121	4.53219182553952e+00	4.05765652181285e+00	2.27777169851806e+00	2.06453426873820e+00	1.90594019290404e+00	5.86387248792067e+00	2.38956399308200e+00	4.24716723202543e+00			121	4.78242115330313e+00	3.99572047409590e+00	2.13206816853763e+00	1.95508032971983e+00	4.64727633792303e+00	1.76460180412826e+00	4.80251815637086e+00
122	4.67967410900227e+00	4.41508632315561e+00	2.44741691971266e+00	2.15517153366972e+00	5.25610476033000e+00	6.58870088559382e+00				122	4.00282985800890e+00	3.62326232530978e+00	2.16069255500161e+00	1.86982519720316e+00	2.00354447735521e+00	5.69317026239140e+00				122	4.36379962526927e+00	4.16574860264561e+00	2.43686764265350e+00	2.12084843713450e+00	2.79124557406006e+00	5.62505074200139e+00	1.87436388087466e+00	5.28514613280769e+00			122	4.36379962526927e+00	4.16574860264561e+00	2.43686764265350e+00	2.12084843713450e+00	2.79124557406006e+00	5.62505074200139e+00	1.87436388087466e+00	5.28514613280769e+00			122	4.11166200811722e+00	3.83224997450097e+00	2.10503564682866e+00	2.02841889508225e+00	4.28396569269002e+00	2.04449104353284e+00	4.94111779428916e+00
123	4.68940877060893e+00	4.42728767861885e+00	2.41573087345445e+00	2.21721693212126e+00	5.28872483224657e+00	6.36320250834060e+00				123	4.28252222824318e+00	3.65345008885687e+00	2.19412737268097e+00	1.93544390085855e+00	1.85940813314654e+00	5.49595229189847e+00				123	4.05203363228334e+00	4.03931915909716e+00	2.45125437189703e+00	2.00098706028662e+00	1.89364651602507e+00	6.34288956665075e+00	1.60531820641374e+00	5.28207769842374e+00			123	4.05203363228334e+00	4.03931915909716e+00	2.45125437189703e+00	2.00098706028662e+00	1.89364651602507e+00	6.34288956665075e+00	1.60531820641374e+00	5.28207769842374e+00			123	4.16401799983216e+00	3.62654518366800e+00	2.31429339695673e+00	1.92765632960325e+00	4.38516230329083e+00	1.93790430217845e+00	4.99069230947605e+00
124	4.63329935969158e+00	4.46485061040706e+00	1.95179363728221e+00	2.00701162024862e+00	5.86886931422840e+00	6.32847364791033e+00				124	4.03752029568394e+00	3.82899472894899e+00	2.03706019182954e+00	2.14469560880105e+00	1.89113759623427e+00	6.19724207129893e+00				124	4.12481153297620e+00	4.02092457414671e+00	2.01777412160813e+00	1.83638735277694e+00	1.93544786609226e+00	6.02704395564176e+00	1.79013440952774e+00	5.32939120372520e+00			124	4.12481153297620e+00	4.02092457414671e+00	2.01777412160813e+00	1.83638735277694e+00	1.93544786609226e+00	6.02704395564176e+00	1.79013440952774e+00	5.32939120372520e+00			124	4.55759875127233e+00	4.09167880425502e+00	2.23076741487827e+00	1.87855532086369e+00	4.42889889293116e+00	1.93136362920462e+00	5.09715355912940e+00
125	4.58570092902991e+00	4.32871842057488e+00	2.39294708882671e+00	2.16478818618765e+00	4.86769018711374e+00	5.88308890138516e+00				125	4.25069261563111e+00	4.06443162399806e+00	2.22153032974797e+00	2.11493369203859e+00	1.98684489318196e+00	5.70396685638519e+00				125	4.23494763149194e+00	3.86987770743484e+00	1.99017416182741e+00	1.88422213350871e+00	2.75851338702998e+00	5.07448180134142e+00	1.96610628320393e+00	4.58063835432867e+00			125	4.23494763149194e+00	3.86987770743484e+00	1.99017416182741e+00	1.88422213350871e+00	2.75851338702998e+00	5.07448180134142e+00	1.96610628320393e+00	4.58063835432867e+00			125	4.80176293051258e+00	3.92338294440381e+00	2.42726441834947e+00	1.87607151971579e+00	4.00122772081957e+00	1.84030189400008e+00	5.29449350314688e+00
126	4.60943457680898e+00	4.40367780741617e+00	2.52480155608974e+00	2.37403627298938e+00	5.46451034400161e+00	6.78925082183178e+00				126	4.07426914289009e+00	3.66978379866234e+00	2.10682985155134e+00	1.92317315749668e+00	1.83326522847307e+00	5.56075450308130e+00				126	3.89145311538736e+00	4.28668675075471e+00	2.09161701137252e+00	2.12562380251315e+00	1.74261247857133e+00	5.92361417745279e+00	1.87134811379238e+00	5.54240106406656e+00			126	3.89145311538736e+00	4.28668675075471e+00	2.09161701137252e+00	2.12562380251315e+00	1.74261247857133e+00	5.92361417745279e+00	1.87134811379238e+00	5.54240106406656e+00			126	4.38264782680162e+00	4.08717095263329e+00	1.95688685756245e+00	1.89184516903808e+00	4.90162550377516e+00	1.98223186460684e+00	4.56609839710933e+00
127	4.65719981204935e+00	4.49951173224514e+00	2.87969358467558e+00	2.44804327638513e+00	5.48786326103849e+00	6.32246480933714e+00				127	4.20650262785229e+00	3.68205270291317e+00	2.14093996856463e+00	1.88468869700002e+00	1.81114067410747e+00	5.71891951408872e+00				127	4.67686522175826e+00	3.96106166945435e+00	2.14796607832848e+00	1.95534526037431e+00	2.18247884803294e+00	5.26602608753711e+00	2.82073214141248e+00	4.45203994929491e+00			127	4.67686522175826e+00	3.96106166945435e+00	2.14796607832848e+00	1.95534526037431e+00	2.18247884803294e+00	5.26602608753711e+00	2.82073214141248e+00	4.45203994929491e+00			127	4.09992036484603e+00	4.10731157784308e+00	1.94327320526673e+00	1.78577226577640e+00	5.15401943494318e+00	3.56121914342791e+00	4.98047545452852e+00
128	4.38135445384796e+00	4.47258771931652e+00	2.39898812373959e+00	2.15820615338299e+00	5.27747417209551e+00	5.93892281150431e+00				128	4.28464131220943e+00	3.52093042760883e+00	1.95918350164313e+00	1.94801562230008e+00	2.07148579331979e+00	5.01652486559382e+00				128	3.96071950748516e+00	3.86720566636649e+00	2.44865971020725e+00	1.89664593293012e+00	2.61574124135503e+00	6.72658347735733e+00	2.18277839572971e+00	4.86692605280378e+00			128	3.96071950748516e+00	3.86720566636649e+00	2.44865971020725e+00	1.89664593293012e+00	2.61574124135503e+00	6.72658347735733e+00	2.18277839572971e+00	4.86692605280378e+00			128	3.72350529398626e+00	4.05320494589242e+00	2.56436068936450e+00	2.08897382672252e+00	4.93676657864110e+00	3.58918262892378e+00	4.49414007164240e+00
129	4.33459234338339e+00	4.14183487308317e+00	3.07305991999692e+00	3.00071809857189e+00	6.17938975298655e+00	7.43655144529349e+00				129	4.45083595243955e+00	3.63375213127777e+00	2.11267064512847e+00	1.95953465896086e+00	1.74686210002838e+00	5.29931441246063e+00				129	4.52675199041056e+00	4.29531264891594e+00	1.98388397689999e+00	1.92363524573334e+00	1.91991279144840e+00	7.03619172563718e+00	2.33327228235100e+00	4.70716230820593e+00			129	4.52675199041056e+00	4.29531264891594e+00	1.98388397689999e+00	1.92363524573334e+00	1.91991279144840e+00	7.03619172563718e+00	2.33327228235100e+00	4.70716230820593e+00			129	4.32743364937721e+00	4.03981692065894e+00	2.10996445087965e+00	2.00833555561021e+00	5.49539406470051e+00	2.51097859299787e+00	5.75294005000136e+00
130	4.70376355789896e+00	4.26567075768026e+00	2.63677713075612e+00	2.58752903779251e+00	5.62546733509728e+00	6.51943730783989e+00				130	3.97678056650357e+00	3.53335851816373e+00	2.21387718562550e+00	1.92993018577980e+00	1.71596960425754e+00	5.25385840681870e+00				130	4.04797536888876e+00	4.06181029162788e+00	2.11534873864243e+00	1.98337392912183e+00	2.06431672108795e+00	5.40415883154813e+00	2.93710259795322e+00	4.54125660124160e+00			130	4.04797536888876e+00	4.06181029162788e+00	2.11534873864243e+00	1.98337392912183e+00	2.06431672108795e+00	5.40415883154813e+00	2.93710259795322e+00	4.54125660124160e+00			130	4.06435482321694e+00	3.87505733018834e+00	2.46933569368263e+00	1.97565468006810e+00	5.20373352489760e+00	2.72426175851527e+00	4.93889021012669e+00
131	4.69325316018112e+00	4.52687499888447e+00	2.70862591418765e+00	2.26319239924567e+00	5.19642056122195e+00	6.06130213737037e+00				131	4.44816922123030e+00	3.59545123881694e+00	2.13320155963045e+00	1.93140994422358e+00	1.80751189535523e+00	5.92673395683454e+00				131	3.88576561246383e+00	4.14897918815744e+00	2.04912165973927e+00	1.93087594448092e+00	1.87506796892858e+00	5.33931591382454e+00	2.14782489040676e+00	4.78488751140283e+00			131	3.88576561246383e+00	4.14897918815744e+00	2.04912165973927e+00	1.93087594448092e+00	1.87506796892858e+00	5.33931591382454e+00	2.14782489040676e+00	4.78488751140283e+00			131	4.09790497387638e+00	3.90399626442495e+00	2.52166271963582e+00	1.91225659642936e+00	5.08466943625605e+00	3.09895576948643e+00	4.90612562988226e+00
132	4.93690138855853e+00	4.46498022511891e+00	2.44435269423273e+00	2.15384840566743e+00	5.43125037208449e+00	5.99691757178815e+00				132	4.09648890183741e+00	3.75432332658730e+00	2.34164256585792e+00	1.99522945629257e+00	1.92664884088226e+00	5.24387719266219e+00				132	4.24063397460191e+00	4.02589814067456e+00	2.15478756962353e+00	2.01947144529439e+00	2.98387929569934e+00	6.75838157699934e+00	1.86800175685175e+00	4.84157773094932e+00			132	4.24063397460191e+00	4.02589814067456e+00	2.15478756962353e+00	2.01947144529439e+00	2.98387929569934e+00	6.75838157699934e+00	1.86800175685175e+00	4.84157773094932e+00			132	3.92724517783179e+00	3.96300039089399e+00	2.44978206883704e+00	1.92619578419607e+00	5.15577251852333e+00	3.71251405129062e+00	5.28056111175843e+00
133	4.37045768686582e+00	4.02180721301771e+00	2.16938681121612e+00	2.01427429205237e+00	5.12021907437558e+00	5.35468008141916e+00				133	4.36003714800517e+00	3.81408065947924e+00	2.06666370946250e+00	2.10372757847147e+00	2.28001361015996e+00	6.14913127932549e+00				133	4.09485075458150e+00	3.86370649225279e+00	2.01632425213306e+00	1.95146994102351e+00	2.22239141959449e+00	6.06657978394422e+00	1.80787195425941e+00	4.92940832302306e+00			133	4.09485075458150e+00	3.86370649225279e+00	2.01632425213306e+00	1.95146994102351e+00	2.22239141959449e+00	6.06657978394422e+00	1.80787195425941e+00	4.92940832302306e+00			133	4.42309463034464e+00	3.98446431524914e+00	2.20736573225239e+00	1.80749413406840e+00	5.53949134712516e+00	3.58830971215791e+00	5.04488232758180e+00
134	4.38263715193129e+00	4.42965929667154e+00	2.65913498561563e+00	2.73236472057730e+00	5.13384377869873e+00	6.55157788072642e+00				134	4.13441451627976e+00	3.67481440007495e+00	1.85575917387161e+00	2.03555979456205e+00	1.92684731472664e+00	6.12506459228356e+00				134	4.23456125802650e+00	3.93631019513708e+00	2.06127731348729e+00	1.86091500060515e+00	1.69259110594852e+00	6.20260084879963e+00	2.04201582653040e+00	5.05859556373112e+00			134	4.23456125802650e+00	3.93631019513708e+00	2.06127731348729e+00	1.86091500060515e+00	1.69259110594852e+00	6.20260084879963e+00	2.04201582653040e+00	5.05859556373112e+00			134	4.36320924550317e+00	4.03425156901826e+00	2.29343083667870e+00	1.91473461362998e+00	5.42259174821487e+00	3.70106890628599e+00	5.33828747840639e+00
135	4.74888186707195e+00	4.24881716542403e+00	2.35983509405943e+00	2.26392532418072e+00	4.99514690069473e+00	6.10832569398706e+00				135	4.05430892450564e+00	3.70331306902170e+00	2.19675930138116e+00	2.03354396082719e+00	1.87500553207685e+00	5.41372020719594e+00				135	4.50892477035008e+00	3.86218998258509e+00	2.03305926923092e+00	2.00317762730010e+00	1.93546211517476e+00	5.88680631895530e+00	2.53984354725625e+00	4.16332748799035e+00			135	4.50892477035008e+00	3.86218998258509e+00	2.03305926923092e+00	2.00317762730010e+00	1.93546211517476e+00	5.88680631895530e+00	2.53984354725625e+00	4.16332748799035e+00			135	4.22845560023262e+00	4.21715787765320e+00	2.20719478885203e+00	1.95112917751673e+00	4.40443429822409e+00	1.78783937099807e+00	4.96848253471740e+00
136	4.52126577125134e+00	4.75455344632782e+00	2.36369854156488e+00	2.27725658203718e+00	5.66487477962883e+00	6.46108634283052e+00				136	4.29929419516072e+00	3.92456395785890e+00	2.20349737923704e+00	1.92154254329921e+00	1.79193426181012e+00	6.10310028720338e+00				136	4.27992016499844e+00	4.61929938438596e+00	2.31389792860291e+00	1.84932105987396e+00	1.73187942783493e+00	5.89450534007620e+00	2.50318648812962e+00	4.37873217251822e+00			136	4.27992016499844e+00	4.61929938438596e+00	2.31389792860291e+00	1.84932105987396e+00	1.73187942783493e+00	5.89450534007620e+00	2.50318648812962e+00	4.37873217251822e+00			136	4.23245472839755e+00	3.78648094766560e+00	1.81693738745111e+00	1.84116621635047e+00	5.01357487812543e+00	4.18043878682809e+00	4.60796176811055e+00
137	4.50147264278358e+00	4.25211836298504e+00	2.36439753024308e+00	2.07052582489900e+00	5.28989773050556e+00	6.62896547432518e+00				137	4.28340721511204e+00	3.78374595200186e+00	2.21730049497147e+00	2.04911809493877e+00	1.81465776192083e+00	5.90961414517738e+00				137	3.93984892291739e+00	4.36971491241067e+00	2.34969598431265e+00	1.95057143817553e+00	2.08038229686980e+00	5.03803287282030e+00	1.72601964539072e+00	5.56466645287835e+00			137	3.93984892291739e+00	4.36971491241067e+00	2.34969598431265e+00	1.95057143817553e+00	2.08038229686980e+00	5.03803287282030e+00	1.72601964539072e+00	5.56466645287835e+00			137	4.36747611553776e+00	3.73226524384847e+00	1.99925946926510e+00	1.90498460724701e+00	4.21132045040781e+00	5.06251564013656e+00	5.01553876245703e+00
138	4.80738575036864e+00	4.67335584511374e+00	2.43671600570294e+00	2.09198399547032e+00	5.26898094371983e+00	6.50935227041770e+00				138	4.18013813301872e+00	3.59968899329806e+00	2.17498344535350e+00	1.94241373887417e+00	1.84508315833238e+00	6.15467332004373e+00				138	4.07433484209680e+00	4.45648862662391e+00	2.47573184382626e+00	1.91677561111321e+00	4.37594521003239e+00	7.31913682165928e+00	1.82158528432275e+00	5.17458674583613e+00			138	4.07433484209680e+00	4.45648862662391e+00	2.47573184382626e+00	1.91677561111321e+00	4.37594521003239e+00	7.31913682165928e+00	1.82158528432275e+00	5.17458674583613e+00			138	3.92835784333315e+00	4.21743199715605e+00	2.19620648348617e+00	2.00995702875584e+00	4.56779300241809e+00	5.18236618124496e+00	4.43352673893332e+00
139	4.53469872496292e+00	4.53425064630193e+00	2.49839667118413e+00	2.51383069879040e+00	5.35472904040921e+00	6.62148817622022e+00				139	4.24608921596938e+00	3.53459062325395e+00	2.02439110783547e+00	2.07881955047005e+00	1.66185686607838e+00	6.65326250373152e+00				139	3.94689576126112e+00	4.40880012354998e+00	2.62528584702793e+00	1.95209172772466e+00	4.10166588992240e+00	6.67176931839593e+00	2.06562974667392e+00	5.02891725589332e+00			139	3.94689576126112e+00	4.40880012354998e+00	2.62528584702793e+00	1.95209172772466e+00	4.10166588992240e+00	6.67176931839593e+00	2.06562974667392e+00	5.02891725589332e+00			139	4.40591545860915e+00	3.78318618989607e+00	2.08057532294189e+00	1.90998813980679e+00	3.99840658727425e+00	4.68996331312402e+00	4.89868510067348e+00
140	5.01888968899739e+00	4.54244361831716e+00	2.48905525436440e+00	2.27923190579292e+00	5.32547552562188e+00	5.86124350446660e+00				140	4.29489499629223e+00	3.80994480123787e+00	2.17383588527830e+00	1.83006474764703e+00	1.93475826428362e+00	6.31594179967019e+00				140	4.20563160999362e+00	4.16927755641162e+00	2.23875500587310e+00	1.98235582589348e+00	4.96049007023860e+00	7.45946394681999e+00	1.93610753880284e+00	5.25986967870231e+00			140	4.20563160999362e+00	4.16927755641162e+00	2.23875500587310e+00	1.98235582589348e+00	4.96049007023860e+00	7.45946394681999e+00	1.93610753880284e+00	5.25986967870231e+00			140	4.65302276684280e+00	3.63398609927503e+00	2.02499167139094e+00	1.93174700253800e+00	5.04263059348620e+00	4.63469598696997e+00	4.86977882403598e+00
141	5.04271882506063e+00	4.48896203849909e+00	2.17546622005398e+00	1.98817586566519e+00	5.56040838906575e+00	6.27837950828789e+00				141	4.32825802601228e+00	3.78462873640114e+00	2.13674866931785e+00	2.05883708736533e+00	1.91269826928027e+00	5.88533171446563e+00				141	4.17461553588059e+00	4.14410507367941e+00	2.05661356057047e+00	2.09450867593375e+00	4.99572545260214e+00	7.71905727551808e+00	1.86472833343807e+00	5.07441110226473e+00			141	4.17461553588059e+00	4.14410507367941e+00	2.05661356057047e+00	2.09450867593375e+00	4.99572545260214e+00	7.71905727551808e+00	1.86472833343807e+00	5.07441110226473e+00			141	4.60392218666924e+00	3.92612378546822e+00	2.01381101224460e+00	1.92622709566285e+00	5.31847032278226e+00	5.17862118134357e+00	4.52561906587714e+00
142	4.94228150281860e+00	4.69763566765316e+00	2.65469418101784e+00	2.17738652339321e+00	5.21554861410298e+00	6.22512857963689e+00				142	4.30681217398531e+00	3.71985420240529e+00	1.75343937589638e+00	1.98752332743483e+00	1.84614665533417e+00	5.76474380501987e+00				142	3.82589087130845e+00	4.33802567010801e+00	2.44891054084029e+00	1.90987166900014e+00	4.12933436152519e+00	7.14896502906007e+00	2.05658502428144e+00	5.55313574920999e+00			142	3.82589087130845e+00	4.33802567010801e+00	2.44891054084029e+00	1.90987166900014e+00	4.12933436152519e+00	7.14896502906007e+00	2.05658502428144e+00	5.55313574920999e+00			142	4.45604483975155e+00	3.83068205240080e+00	2.31336178384323e+00	1.99834270240772e+00	4.25331322938690e+00	4.59642734174140e+00	4.50985481330800e+00
143	4.62089354362760e+00	4.60777182821405e+00	2.83164301720427e+00	2.76704827487213e+00	5.09303268814620e+00	5.73470598334960e+00				143	4.08764652570833e+00	3.67959359279618e+00	1.94655800148613e+00	1.90742784188171e+00	1.96766649396132e+00	5.95081265183197e+00				143	3.96181544328223e+00	4.47996902764399e+00	2.39243258110727e+00	2.13889133571945e+00	4.27516265609509e+00	7.25246348430109e+00	1.88659650098532e+00	5.79261649968987e+00			143	3.96181544328223e+00	4.47996902764399e+00	2.39243258110727e+00	2.13889133571945e+00	4.27516265609509e+00	7.25246348430109e+00	1.88659650098532e+00	5.79261649968987e+00			143	4.83654531865109e+00	3.85792081729906e+00	2.25769466045890e+00	1.77978308051314e+00	4.18119816831206e+00	3.91732118694284e+00	5.19669808311033e+00
144	4.62559397381051e+00	4.53961346262459e+00	2.44792910123550e+00	2.27814778062977e+00	5.21933648267423e+00	6.04573665921612e+00				144	4.24503612355865e+00	3.93406857265543e+00	2.03782117920390e+00	1.98653197836862e+00	1.94048153857876e+00	5.68020865088968e+00				144	4.35503997970600e+00	4.23041220541746e+00	2.00516550898167e+00	2.13610523096266e+00	4.61518714797055e+00	7.82604910036620e+00	2.45846780713451e+00	4.49321783097012e+00			144	4.35503997970600e+00	4.23041220541746e+00	2.00516550898167e+00	2.13610523096266e+00	4.61518714797055e+00	7.82604910036620e+00	2.45846780713451e+00	4.49321783097012e+00			144	4.51252285664405e+00	3.79801419834099e+00	2.18019092099060e+00	1.93632743325870e+00	4.30004385506961e+00	4.30779365277595e+00	4.76445780314551e+00
145	4.25821680494661e+00	4.83181290652486e+00	3.12195931738404e+00	2.87488115111955e+00	5.81586643377002e+00	7.49505786416692e+00				145	4.15914092746739e+00	3.78662118753884e+00	2.34472494355676e+00	2.10080371379663e+00	1.83660387620510e+00	6.02752004782794e+00				145	4.30768358146933e+00	4.20483484606332e+00	2.36276218237803e+00	2.01683260658967e+00	5.01504347544638e+00	8.50074632436503e+00	2.18373096102343e+00	5.19261428264595e+00			145	4.30768358146933e+00	4.20483484606332e+00	2.36276218237803e+00	2.01683260658967e+00	5.01504347544638e+00	8.50074632436503e+00	2.18373096102343e+00	5.19261428264595e+00			145	4.75387300546905e+00	3.79715037228955e+00	2.45845013259008e+00	2.19845045491974e+00	4.24409974035454e+00	3.83804092664069e+00	5.09857845564906e+00
146	4.85211461759378e+00	4.33599851547329e+00	2.32159109602850e+00	2.29922692970204e+00	5.08146133829545e+00	6.36539466169797e+00				146	4.56448693407364e+00	3.67141127268346e+00	1.89912884031591e+00	1.98345790041439e+00	2.07969822285410e+00	5.93713368367437e+00				146	3.89815100323389e+00	4.69834575628662e+00	2.07067368379868e+00	1.94746006985583e+00	3.89953529697106e+00	7.35016989282005e+00	1.75815363748308e+00	5.49170761748033e+00			146	3.89815100323389e+00	4.69834575628662e+00	2.07067368379868e+00	1.94746006985583e+00	3.89953529697106e+00	7.35016989282005e+00	1.75815363748308e+00	5.49170761748033e+00			146	4.65082533289877e+00	3.72217071518349e+00	2.78947263007377e+00	2.21590952104403e+00	4.90158921671481e+00	3.61120175571406e+00	5.17419411418204e+00
147	4.93441194101684e+00	4.29525444370866e+00	2.36501744964126e+00	2.28932269687204e+00	5.44452817852331e+00	6.82126867684352e+00				147	4.32446123243830e+00	3.99710536353353e+00	2.07202806460323e+00	2.21630328191866e+00	2.07886865310738e+00	5.87866452220910e+00				147	4.39680082421941e+00	4.00215702660531e+00	2.32960099912446e+00	2.07218841501569e+00	3.95216776554689e+00	7.55700692891123e+00	2.05561465053091e+00	4.97018114994846e+00			147	4.39680082421941e+00	4.00215702660531e+00	2.32960099912446e+00	2.07218841501569e+00	3.95216776554689e+00	7.55700692891123e+00	2.05561465053091e+00	4.97018114994846e+00			147	4.91721084126003e+00	3.95563418484985e+00	2.13997600254089e+00	1.83885591872649e+00	4.91992597824839e+00	4.23766603733834e+00	5.22523943060917e+00
148	4.55617502131136e+00	4.49062254502145e+00	2.40087569600585e+00	2.47867287156008e+00	5.57732017563755e+00	6.84659992060695e+00				148	4.56578659298392e+00	3.64174796836429e+00	2.10138658293331e+00	2.11321366433003e+00	2.10125442900148e+00	5.20555428976450e+00				148	4.00772982918021e+00	4.02144726761736e+00	2.30230578819323e+00	1.94292922885886e+00	3.60810835524067e+00	6.76153596841645e+00	1.76665808198051e+00	5.58776119157305e+00			148	4.00772982918021e+00	4.02144726761736e+00	2.30230578819323e+00	1.94292922885886e+00	3.60810835524067e+00	6.76153596841645e+00	1.76665808198051e+00	5.58776119157305e+00			148	4.29542237330431e+00	4.27013125302382e+00	2.42505677237649e+00	1.86662943959304e+00	4.59330106962329e+00	4.10872340760438e+00	5.21713500614781e+00
149	5.06586285651494e+00	4.30864028185771e+00	2.69082391849163e+00	2.28350594770248e+00	4.24521884959772e+00	5.21382156412563e+00				149	4.06083181805403e+00	3.59071679547175e+00	2.04482964568790e+00	1.94393054908287e+00	2.54331560290119e+00	5.23854132534555e+00				149	3.96924657285522e+00	4.11783825436338e+00	2.32485927510731e+00	1.94851753077952e+00	2.38589779460998e+00	6.65426055374812e+00	2.30463605326607e+00	5.39984117928149e+00			149	3.96924657285522e+00	4.11783825436338e+00	2.32485927510731e+00	1.94851753077952e+00	2.38589779460998e+00	6.65426055374812e+00	2.30463605326607e+00	5.39984117928149e+00			149	5.18408271552161e+00	4.00354324743176e+00	1.94886866088545e+00	2.04108132139028e+00	5.16827501151581e+00	4.00503956251534e+00	5.24168506486023e+00
150	4.88691845764323e+00	4.27689929444575e+00	2.52749605289596e+00	2.51783701554892e+00	4.99894566612946e+00	6.06805844191899e+00				150	4.06012498296438e+00	3.78345254076523e+00	2.00588129499126e+00	1.82885496016524e+00	1.86509886048969e+00	5.00892034324800e+00				150	3.96256148841561e+00	4.09825241366974e+00	2.23273263918517e+00	1.91266056103989e+00	1.90357206363660e+00	5.35326608029531e+00	1.69325747980583e+00	5.43248622550225e+00			150	3.96256148841561e+00	4.09825241366974e+00	2.23273263918517e+00	1.91266056103989e+00	1.90357206363660e+00	5.35326608029531e+00	1.69325747980583e+00	5.43248622550225e+00			150	4.59884521315647e+00	3.73002833399730e+00	2.66637953269015e+00	1.94103397127320e+00	5.30049582593280e+00	1.90958677907068e+00	4.48874449300988e+00
151	4.45900400187140e+00	4.68222171235793e+00	2.45037734247481e+00	2.26921273115809e+00	4.91244501444194e+00	5.80304989677426e+00				151	4.69773627192364e+00	3.54973304899513e+00	1.92799169095466e+00	2.12226394630639e+00	1.85363283433536e+00	5.83867768472942e+00				151	4.27409145257568e+00	4.14754800737175e+00	2.53456084403714e+00	1.93537404051248e+00	2.12583862298312e+00	6.40881961478250e+00	1.86794408247553e+00	5.10975638375141e+00			151	4.27409145257568e+00	4.14754800737175e+00	2.53456084403714e+00	1.93537404051248e+00	2.12583862298312e+00	6.40881961478250e+00	1.86794408247553e+00	5.10975638375141e+00			151	4.56218356089569e+00	4.21325994564210e+00	2.41496774769070e+00	2.24013882906791e+00	5.20959415458412e+00	1.96845013992329e+00	4.83945576660332e+00
152	4.99841614532231e+00	4.64978033343542e+00	2.87977978643569e+00	2.68211623555936e+00	4.67521504801903e+00	5.55070838903048e+00				152	4.23979204643199e+00	3.81711914454827e+00	2.18584341490062e+00	2.38407172875455e+00	1.85444709235700e+00	5.96588676597813e+00				152	4.06313820824846e+00	4.49229431519206e+00	2.20302997831479e+00	1.78860518828120e+00	1.83529652174537e+00	6.22790276864129e+00	1.97684170293406e+00	5.20515494889730e+00			152	4.06313820824846e+00	4.49229431519206e+00	2.20302997831479e+00	1.78860518828120e+00	1.83529652174537e+00	6.22790276864129e+00	1.97684170293406e+00	5.20515494889730e+00			152	4.39506948509103e+00	3.96135821107342e+00	2.92266877037007e+00	2.40355692999321e+00	5.64486765456832e+00	2.62674585456835e+00	5.02605944556578e+00
153	4.90057656262781e+00	4.93117300877121e+00	2.31132560577023e+00	2.47646379023642e+00	4.39963420150301e+00	5.09458235143942e+00				153	4.23774685659014e+00	3.77930991664814e+00	2.26610191026953e+00	1.95496875127662e+00	1.93636412038400e+00	5.39617113180085e+00				153	4.16878978353097e+00	4.26130245787322e+00	2.10746571419587e+00	2.13259750767703e+00	1.90247315025046e+00	5.69993239672563e+00	1.95119736570534e+00	5.61084176301988e+00			153	4.16878978353097e+00	4.26130245787322e+00	2.10746571419587e+00	2.13259750767703e+00	1.90247315025046e+00	5.69993239672563e+00	1.95119736570534e+00	5.61084176301988e+00			153	4.61295011610625e+00	4.10854261437162e+00	2.62745097103679e+00	1.91661199907762e+00	5.04033472763279e+00	1.73148911709278e+00	4.96313788002752e+00
154	4.89915722049061e+00	4.17006672498761e+00	2.34637458207262e+00	2.13467723193174e+00	3.24732563991486e+00	4.31535209481485e+00				154	4.50266769380749e+00	4.16400705514535e+00	2.33037946087030e+00	2.22113786747677e+00	1.65256756358373e+00	6.03711832172820e+00				154	4.37164583405763e+00	3.93055955659407e+00	1.87007533276833e+00	1.89677175003871e+00	1.96494074287797e+00	6.77579500350276e+00	1.72714670282511e+00	4.92721830421911e+00			154	4.37164583405763e+00	3.93055955659407e+00	1.87007533276833e+00	1.89677175003871e+00	1.96494074287797e+00	6.77579500350276e+00	1.72714670282511e+00	4.92721830421911e+00			154	4.47131543089443e+00	4.40359611873899e+00	2.36432140621178e+00	1.81273435470851e+00	5.46033858922008e+00	1.94856450389211e+00	4.88964519780262e+00
155	4.62150459801381e+00	4.11048398236476e+00	2.14932823326008e+00	2.01630910768835e+00	2.11015390449134e+00	4.86788766512688e+00				155	4.98165965258504e+00	4.22970454421847e+00	3.63163560955875e+00	3.62544035376191e+00	1.95367678896727e+00	5.90226999444323e+00				155	4.11253440789875e+00	4.01862599183792e+00	2.12342778298732e+00	2.05278856125255e+00	2.22261177287802e+00	6.77785515948824e+00	1.81259849219221e+00	4.86230058329740e+00			155	4.11253440789875e+00	4.01862599183792e+00	2.12342778298732e+00	2.05278856125255e+00	2.22261177287802e+00	6.77785515948824e+00	1.81259849219221e+00	4.86230058329740e+00			155	3.97766605166610e+00	4.24573171849033e+00	2.77217548148958e+00	1.93485587800157e+00	5.45279271496647e+00	3.51675762963442e+00	5.17758144835639e+00
156	4.60880251191242e+00	4.30980556117996e+00	2.80640867360881e+00	2.43688516138466e+00	2.58773397028584e+00	4.67336470432960e+00				156	4.09743674539365e+00	4.38802144400448e+00	2.43598417628474e+00	2.00220554881658e+00	2.20253342757196e+00	5.15125310523188e+00				156	4.00086951991185e+00	3.83870539286178e+00	2.10040489581161e+00	1.87640525973581e+00	1.80699587894718e+00	5.46397025256539e+00	1.66780537270742e+00	5.01644692281196e+00			156	4.00086951991185e+00	3.83870539286178e+00	2.10040489581161e+00	1.87640525973581e+00	1.80699587894718e+00	5.46397025256539e+00	1.66780537270742e+00	5.01644692281196e+00			156	4.77455223116988e+00	3.68905329758997e+00	2.41617223661565e+00	2.07167563616806e+00	5.54886517643471e+00	3.91356269465882e+00	4.89165184097345e+00
157	4.56628019112383e+00	4.20955814032448e+00	2.48080932442158e+00	2.38777168819351e+00	2.24124965510847e+00	4.84421063833781e+00				157	4.06423332357150e+00	3.97804664942184e+00	2.19270345900640e+00	1.97944891387141e+00	1.98493858453085e+00	5.79368056544501e+00				157	4.05214384644771e+00	4.20952304255856e+00	2.39427253936385e+00	2.09347278244743e+00	2.15508815046729e+00	6.62079576277802e+00	1.86879741846166e+00	5.34829398964855e+00			157	4.05214384644771e+00	4.20952304255856e+00	2.39427253936385e+00	2.09347278244743e+00	2.15508815046729e+00	6.62079576277802e+00	1.86879741846166e+00	5.34829398964855e+00			157	4.66983757427954e+00	4.03382848252774e+00	2.67828255288008e+00	1.93704908643690e+00	5.36567665379183e+00	3.77989027355708e+00	4.80912334765914e+00
158	4.34904062795425e+00	4.42377964082455e+00	2.85109809962889e+00	2.75271603885325e+00	2.95652676021383e+00	4.72082948921618e+00				158	4.08886460102973e+00	3.98038939774681e+00	1.96257667690075e+00	1.93405605181268e+00	2.10324700899199e+00	6.50002093777172e+00				158	4.49947917820094e+00	3.78886812617293e+00	2.23374828229066e+00	1.89812787594993e+00	2.34406905734151e+00	6.06011948835316e+00	1.86864110544609e+00	5.17558926769538e+00			158	4.49947917820094e+00	3.78886812617293e+00	2.23374828229066e+00	1.89812787594993e+00	2.34406905734151e+00	6.06011948835316e+00	1.86864110544609e+00	5.17558926769538e+00			158	4.51266863137708e+00	4.08768359282621e+00	2.10662385861146e+00	1.96667875040787e+00	5.26369265919849e+00	4.00244170078862e+00	4.48912356338656e+00
159	4.56780577589261e+00	4.85477467792716e+00	2.66681747471264e+00	2.54912936450319e+00	2.47553320941077e+00	4.81189686559715e+00				159	4.21651135711074e+00	3.99298389123409e+00	2.15562151269313e+00	1.98720642067744e+00	2.24149973353657e+00	5.66152184708845e+00				159	4.17648702537518e+00	4.14470256009166e+00	2.14478312329749e+00	1.88948330761183e+00	2.10543320899869e+00	6.23678632944106e+00	1.91979098367235e+00	5.03230731310623e+00			159	4.17648702537518e+00	4.14470256009166e+00	2.14478312329749e+00	1.88948330761183e+00	2.10543320899869e+00	6.23678632944106e+00	1.91979098367235e+00	5.03230731310623e+00			159	4.28175163521912e+00	3.97476202052176e+00	2.08912630499123e+00	1.77906409845265e+00	5.54805152516946e+00	3.84305795911182e+00	5.27220808579819e+00
160	4.47055076523742e+00	4.57210125212543e+00	3.00065814489580e+00	2.93423924740675e+00	2.99385066155834e+00	4.58597232536915e+00				160	4.25827444423375e+00	4.03090382278668e+00	2.05540311175610e+00	1.97241683238624e+00	2.18734616298830e+00	6.79607800893876e+00				160	3.98957787464391e+00	4.08787549714657e+00	2.62054763944198e+00	2.00676843221806e+00	2.02071353780471e+00	5.21136971807090e+00	1.98434232328895e+00	5.23277388308648e+00			160	3.98957787464391e+00	4.08787549714657e+00	2.62054763944198e+00	2.00676843221806e+00	2.02071353780471e+00	5.21136971807090e+00	1.98434232328895e+00	5.23277388308648e+00			160	4.09667272181225e+00	3.78018088118563e+00	2.27597164333579e+00	1.83545276883060e+00	5.22091683569416e+00	2.67427607921236e+00	2.19829527350596e+00
161	4.55485589098383e+00	4.57626994037748e+00	2.74226272827053e+00	2.59927228156684e+00	2.84905482829254e+00	4.60647669431718e+00				161	4.09663598989511e+00	3.61428943052906e+00	2.02109665233124e+00	2.00664339072752e+00	2.05469252186324e+00	5.22156976107400e+00				161	4.16590824039791e+00	4.16389808659203e+00	2.11468869063627e+00	1.90260917512770e+00	1.86897490883071e+00	6.68277112303851e+00	2.31950368363289e+00	5.35559321328386e+00			161	4.16590824039791e+00	4.16389808659203e+00	2.11468869063627e+00	1.90260917512770e+00	1.86897490883071e+00	6.68277112303851e+00	2.31950368363289e+00	5.35559321328386e+00			161	4.62119856438052e+00	3.75983211081066e+00	2.78987566361670e+00	2.03958459876559e+00	5.01252711715194e+00	2.27454445302444e+00	3.99901895173422e+00
162	4.69015930520209e+00	4.63057250730900e+00	2.92223928026402e+00	2.67004149152839e+00	2.74408260425418e+00	5.07250534891692e+00				162	4.28105728864618e+00	3.67323352507930e+00	2.14379372474531e+00	2.06444462638141e+00	1.90636676914765e+00	5.37937647610987e+00				162	3.93028693860078e+00	4.12125838180018e+00	2.28820645872964e+00	1.88652642600741e+00	1.86819457740816e+00	6.97149193532444e+00	2.80063218721325e+00	4.64981872889992e+00			162	3.93028693860078e+00	4.12125838180018e+00	2.28820645872964e+00	1.88652642600741e+00	1.86819457740816e+00	6.97149193532444e+00	2.80063218721325e+00	4.64981872889992e+00			162	4.35895953956798e+00	3.99071338785164e+00	2.50846106583132e+00	2.03910583476351e+00	4.84708192601517e+00	1.78371876892779e+00	4.37096215402760e+00
163	4.72470713281821e+00	4.75875335194705e+00	2.66937631385440e+00	2.55127449914063e+00	2.21476937867754e+00	5.35669303986841e+00				163	4.58772230393018e+00	4.31599107703947e+00	3.04368931780926e+00	3.26536446893469e+00	1.97813413752728e+00	6.20068077097328e+00				163	3.84944116967718e+00	3.84457581700835e+00	2.63453818255717e+00	2.17150694210180e+00	2.12644323588734e+00	6.52917157572678e+00	2.09925752783713e+00	5.29102070372744e+00			163	3.84944116967718e+00	3.84457581700835e+00	2.63453818255717e+00	2.17150694210180e+00	2.12644323588734e+00	6.52917157572678e+00	2.09925752783713e+00	5.29102070372744e+00			163	3.88761580134497e+00	3.67732576530607e+00	3.37323205289932e+00	2.41177692257847e+00	5.14257342533276e+00	2.27320138476774e+00	4.20628054823095e+00
164	4.90003561829266e+00	4.45489768725993e+00	2.40647169265391e+00	2.24915391973422e+00	2.58206553827742e+00	4.49590231596073e+00				164	4.36146419245839e+00	4.03332694727105e+00	2.42616017096116e+00	2.14447880481362e+00	1.89526047388781e+00	6.50893848303258e+00				164	3.83314346977171e+00	4.04143644053644e+00	2.19452955556094e+00	1.98536158336333e+00	1.91958845984285e+00	5.69915217950160e+00	2.04749465761612e+00	5.04858774742584e+00			164	3.83314346977171e+00	4.04143644053644e+00	2.19452955556094e+00	1.98536158336333e+00	1.91958845984285e+00	5.69915217950160e+00	2.04749465761612e+00	5.04858774742584e+00			164	3.85713566772674e+00	3.58693630786163e+00	3.34880039943612e+00	2.51838453787785e+00	5.10178599409658e+00	2.92598377278180e+00	4.42457461653905e+00
165	4.52125402524460e+00	4.40732499960079e+00	2.07023339461231e+00	1.98194359866825e+00	5.23881015285795e+00	7.22190674280078e+00				165	4.18800565618123e+00	3.98340277243738e+00	2.09102796287852e+00	1.92817357556634e+00	2.16131434043100e+00	5.51182299275759e+00				165	3.98111755183758e+00	4.08572509690051e+00	2.40103969880935e+00	1.82682709803942e+00	2.07997586392308e+00	6.46778122492596e+00	1.81669332813500e+00	5.30010969240742e+00			165	3.98111755183758e+00	4.08572509690051e+00	2.40103969880935e+00	1.82682709803942e+00	2.07997586392308e+00	6.46778122492596e+00	1.81669332813500e+00	5.30010969240742e+00			165	3.86853234656924e+00	4.08499688674765e+00	3.30704358315624e+00	2.21584939548926e+00	5.06432833286199e+00	2.99235271933734e+00	3.01172736472841e+00
166	4.88812064000414e+00	4.80539740534950e+00	3.11902669868441e+00	2.96594044938990e+00	5.38287559024294e+00	6.89567658862595e+00				166	4.30477069297029e+00	4.01158981076913e+00	2.16538116798427e+00	2.18940098562036e+00	1.86699985756411e+00	6.67910540235162e+00				166	4.17024868547872e+00	4.01527722012139e+00	2.26103391995396e+00	2.16924824348616e+00	2.00239375000093e+00	6.46908612851603e+00	2.01325740033593e+00	4.74100132516122e+00			166	4.17024868547872e+00	4.01527722012139e+00	2.26103391995396e+00	2.16924824348616e+00	2.00239375000093e+00	6.46908612851603e+00	2.01325740033593e+00	4.74100132516122e+00			166	4.45174178676552e+00	3.98062624298653e+00	2.13387736113772e+00	1.74094455502211e+00	5.06308982896623e+00	4.79725815805692e+00	3.08945024479295e+00
167	5.02356250206121e+00	4.22666784694689e+00	2.56307423521045e+00	2.16931641465624e+00	5.26755370321735e+00	7.43676393861048e+00				167	4.20187976394840e+00	3.99647829413812e+00	2.11489295726322e+00	1.94177177864516e+00	2.23337846987901e+00	6.41548439078137e+00				167	3.76956087475472e+00	4.29082763813705e+00	2.08570971345168e+00	1.88232699414076e+00	1.94966252699901e+00	6.28744069613871e+00	1.80930025403243e+00	5.42535705503164e+00			167	3.76956087475472e+00	4.29082763813705e+00	2.08570971345168e+00	1.88232699414076e+00	1.94966252699901e+00	6.28744069613871e+00	1.80930025403243e+00	5.42535705503164e+00			167	3.93999234502284e+00	3.76707548884611e+00	2.35588403869353e+00	1.98863642855756e+00	4.75864991745708e+00	2.02741667131401e+00	2.14595575515125e+00
168	4.82784436533569e+00	4.61259024811627e+00	3.08902902004525e+00	2.55274132912877e+00	5.41863196655548e+00	7.28523261912665e+00				168	4.28926799784740e+00	4.84836730133650e+00	2.64223194264997e+00	2.46006359500970e+00	3.33668043466732e+00	7.33150816622081e+00				168	3.92089852624537e+00	4.39341319456546e+00	2.30810321286310e+00	2.02347158659474e+00	2.23271073024163e+00	6.74622895352435e+00	2.00226670295786e+00	3.83212470936344e+00			168	3.92089852624537e+00	4.39341319456546e+00	2.30810321286310e+00	2.02347158659474e+00	2.23271073024163e+00	6.74622895352435e+00	2.00226670295786e+00	3.83212470936344e+00			168	3.97044498281384e+00	3.72003506625046e+00	2.11289970486794e+00	1.94798022565158e+00	4.97841435447770e+00	3.54794538667280e+00	2.52502558333263e+00
169	4.88417756118554e+00	5.11522991564515e+00	2.41996454386294e+00	2.22376075272717e+00	5.02076322523412e+00	6.35446857467214e+00				169	4.12417278193319e+00	4.12410935246611e+00	2.22055037603368e+00	1.82063548688204e+00	1.91754945377685e+00	5.33828569275444e+00				169	4.05590687208401e+00	3.91677878272587e+00	2.40074115671014e+00	1.87870617689281e+00	1.91543530615123e+00	6.57811641509737e+00	2.09421125316946e+00	5.04337180915753e+00			169	4.05590687208401e+00	3.91677878272587e+00	2.40074115671014e+00	1.87870617689281e+00	1.91543530615123e+00	6.57811641509737e+00	2.09421125316946e+00	5.04337180915753e+00			169	4.07950779720818e+00	3.66901458048996e+00	2.41103237512037e+00	1.99522544765496e+00	5.47103099795102e+00	4.03493632102776e+00	1.92663787715696e+00
170	4.95244603714473e+00	4.43188628030734e+00	2.50490595589707e+00	2.27375603468879e+00	5.00557674654510e+00	6.79946760442400e+00				170	4.38770176260289e+00	4.11048126946314e+00	2.05574494553709e+00	1.98573101518907e+00	2.66595760933456e+00	5.78051910555098e+00				170	4.29113781094002e+00	4.13290212069543e+00	2.17306488449053e+00	1.92519029971938e+00	3.32498262200355e+00	5.91645270582584e+00	2.13822330412657e+00	4.89118478942958e+00			170	4.29113781094002e+00	4.13290212069543e+00	2.17306488449053e+00	1.92519029971938e+00	3.32498262200355e+00	5.91645270582584e+00	2.13822330412657e+00	4.89118478942958e+00			170	4.03771731097370e+00	3.88131097257562e+00	2.48343007637681e+00	2.02894464358248e+00	5.18286511091818e+00	3.65297081258079e+00	2.37139023778661e+00
171	4.70102271355864e+00	4.68859678944834e+00	2.37689060566831e+00	2.16452796876098e+00	5.57370522155165e+00	6.74427923971470e+00				171	4.32596818824134e+00	3.81399565304821e+00	2.09391261333995e+00	1.93413608477345e+00	1.93099446631211e+00	5.83739540562504e+00				171	4.09375363467041e+00	3.89806788511821e+00	2.02242886382984e+00	2.08054901733855e+00	2.07773672602936e+00	6.77551664963269e+00	2.07110158362369e+00	4.44812978057647e+00			171	4.09375363467041e+00	3.89806788511821e+00	2.02242886382984e+00	2.08054901733855e+00	2.07773672602936e+00	6.77551664963269e+00	2.07110158362369e+00	4.44812978057647e+00			171	4.15143223594741e+00	3.62528060702605e+00	2.37384780873849e+00	1.91145185687033e+00	4.94216300321745e+00	2.31287320718513e+00	1.82801779440623e+00
172	4.84341389866073e+00	4.31068979435281e+00	2.60157722402974e+00	2.30246478469693e+00	5.32774338382208e+00	6.38132788832604e+00				172	4.25889982844830e+00	4.07852093031598e+00	1.95630083216877e+00	1.99862307132894e+00	1.96511361360223e+00	6.03464594845292e+00				172	4.44856842363456e+00	4.48029359603691e+00	2.23724132696200e+00	1.95841418519010e+00	2.34221513685293e+00	6.15026095772622e+00	2.18804861654175e+00	4.88187072609179e+00			172	4.44856842363456e+00	4.48029359603691e+00	2.23724132696200e+00	1.95841418519010e+00	2.34221513685293e+00	6.15026095772622e+00	2.18804861654175e+00	4.88187072609179e+00			172	4.20089075252159e+00	4.06345719882040e+00	1.99887083379265e+00	1.86304976805194e+00	5.34602654236041e+00	2.10192263997494e+00	1.88797469124716e+00
173	4.66835515898102e+00	4.32155108680916e+00	3.14741703184358e+00	2.96211786942020e+00	5.57389796901365e+00	7.05739798613312e+00				173	3.91121353585924e+00	4.28618612234934e+00	2.26613760796053e+00	1.81982669463860e+00	1.95984204528896e+00	5.81749414342201e+00				173	4.17936177295235e+00	4.13933295500111e+00	2.13126438141087e+00	1.92603843844334e+00	2.56812859494769e+00	6.71116580397830e+00	1.91518252344609e+00	5.24402410421243e+00			173	4.17936177295235e+00	4.13933295500111e+00	2.13126438141087e+00	1.92603843844334e+00	2.56812859494769e+00	6.71116580397830e+00	1.91518252344609e+00	5.24402410421243e+00			173	4.42924635350258e+00	3.71239133716514e+00	2.32828742817538e+00	1.97293077058125e+00	5.74154627257496e+00	3.74007719744927e+00	1.93957668044655e+00
174	4.85037685988492e+00	4.04004310950630e+00	2.45631468431953e+00	2.23926217257950e+00	6.77096232330776e+00	8.02554104910758e+00				174	3.90520517175127e+00	4.03728693211111e+00	2.02639994667501e+00	1.91859137057426e+00	2.11961736023794e+00	5.82678194963226e+00				174	4.16342704300258e+00	4.12324344410807e+00	2.25572949089464e+00	2.01719503203723e+00	2.31674779291339e+00	4.83698320658779e+00	1.72087685700541e+00	5.33989360488669e+00			174	4.16342704300258e+00	4.12324344410807e+00	2.25572949089464e+00	2.01719503203723e+00	2.31674779291339e+00	4.83698320658779e+00	1.72087685700541e+00	5.33989360488669e+00			174	3.90851199310225e+00	3.79446297149259e+00	2.53981636784764e+00	1.93366072522717e+00	5.02156484680434e+00	1.94531006936976e+00	2.09643629107048e+00
175	4.62028929513128e+00	4.27785804097886e+00	2.71881445341544e+00	2.53967605401363e+00	5.73921209408964e+00	6.98356123288323e+00				175	4.13863057687645e+00	3.72893730943649e+00	2.06442398093992e+00	1.95765202286201e+00	1.82184600631044e+00	5.80352770548484e+00				175	4.27081711670004e+00	3.95187126125190e+00	2.12246956062278e+00	2.08303973382076e+00	1.96636210888406e+00	6.10205209486221e+00	1.96931790195911e+00	5.24323874348936e+00			175	4.27081711670004e+00	3.95187126125190e+00	2.12246956062278e+00	2.08303973382076e+00	1.96636210888406e+00	6.10205209486221e+00	1.96931790195911e+00	5.24323874348936e+00			175	4.34792528780707e+00	3.55518229948745e+00	2.40705926522794e+00	1.97992088957270e+00	4.73207134985078e+00	1.95604561069606e+00	1.81499758219711e+00
176	4.86747078953263e+00	4.64056388107502e+00	2.64819517076475e+00	2.26068991439332e+00	5.57416683707286e+00	6.91001440604939e+00				176	3.99366952774339e+00	4.21589444351243e+00	2.09952069490369e+00	2.06057595888503e+00	1.93319244676977e+00	5.99863309216305e+00				176	4.01349294950693e+00	4.09013664971005e+00	2.25864014800636e+00	1.94115563255876e+00	1.89860837379902e+00	6.14891627026047e+00	1.76748971039346e+00	5.36357310153877e+00			176	4.01349294950693e+00	4.09013664971005e+00	2.25864014800636e+00	1.94115563255876e+00	1.89860837379902e+00	6.14891627026047e+00	1.76748971039346e+00	5.36357310153877e+00			176	4.13218575509874e+00	3.80003366870874e+00	2.13339263386254e+00	2.06069636922972e+00	5.01295986854390e+00	2.12053078699427e+00	1.73840674114050e+00
177	4.67668939209281e+00	4.25517207199946e+00	2.55620803733224e+00	2.79328471432988e+00	5.08770832070924e+00	7.21549100590446e+00				177	3.94643108124510e+00	4.07379104043524e+00	2.15235131142489e+00	2.22668233525956e+00	1.83902636573767e+00	5.18329363352992e+00				177	3.97702218381233e+00	4.25131830512488e+00	2.02685069426081e+00	1.96010609934872e+00	2.47671268478869e+00	6.19689097014156e+00	2.03191310012051e+00	5.36066140879919e+00			177	3.97702218381233e+00	4.25131830512488e+00	2.02685069426081e+00	1.96010609934872e+00	2.47671268478869e+00	6.19689097014156e+00	2.03191310012051e+00	5.36066140879919e+00			177	4.28443908272097e+00	4.15293775663612e+00	2.24206314381566e+00	2.00198096438207e+00	5.25886186039091e+00	3.32183718473962e+00	1.97438842368811e+00
178	4.40254225140947e+00	4.22991922783538e+00	2.23154336337029e+00	2.07042133611044e+00	5.53002481912369e+00	7.38793175188497e+00				178	4.32324889235949e+00	3.79055804756272e+00	2.35022156373844e+00	1.95438295882468e+00	1.80470026183178e+00	5.51764979623896e+00				178	4.17217157388961e+00	3.86075480914339e+00	2.23477265509913e+00	2.04040125167602e+00	2.23250802496980e+00	6.41507483956540e+00	2.36324300976917e+00	5.24589774465776e+00			178	4.17217157388961e+00	3.86075480914339e+00	2.23477265509913e+00	2.04040125167602e+00	2.23250802496980e+00	6.41507483956540e+00	2.36324300976917e+00	5.24589774465776e+00			178	4.36180250022326e+00	3.92649073528493e+00	2.27356201656544e+00	1.87122366807305e+00	5.36619397435730e+00	2.66680363109026e+00	1.73789948889977e+00
179	4.97239362507660e+00	4.34588102613374e+00	2.25059064674788e+00	2.10734985218482e+00	4.64260160696081e+00	6.28077681566779e+00				179	3.70455711487951e+00	4.02974870185801e+00	2.07652920186588e+00	2.05967524797040e+00	1.91520459517344e+00	6.58758089226360e+00				179	4.02730341733044e+00	4.11427532893412e+00	2.17092911611978e+00	1.95752070293622e+00	2.07461355617274e+00	6.49214251519594e+00	2.09010208691652e+00	4.83551464386681e+00			179	4.02730341733044e+00	4.11427532893412e+00	2.17092911611978e+00	1.95752070293622e+00	2.07461355617274e+00	6.49214251519594e+00	2.09010208691652e+00	4.83551464386681e+00			179	4.28989022367389e+00	3.42702893649874e+00	2.13269731729665e+00	2.00399875002209e+00	4.60685303958578e+00	2.19117464329628e+00	1.81336612468057e+00
180	4.69671733498982e+00	4.32710012777588e+00	2.40225554752178e+00	2.30371520721245e+00	5.26494050379574e+00	6.71141866499855e+00				180	4.27080452317604e+00	4.21750202640235e+00	2.31340961383640e+00	2.08202917747705e+00	1.89515239909209e+00	6.24658928732666e+00				180	4.16268007420264e+00	4.01707521712625e+00	1.91100116281367e+00	2.09559908534771e+00	1.92709003591764e+00	5.27942226175684e+00	2.06990453838334e+00	4.73102774630562e+00			180	4.16268007420264e+00	4.01707521712625e+00	1.91100116281367e+00	2.09559908534771e+00	1.92709003591764e+00	5.27942226175684e+00	2.06990453838334e+00	4.73102774630562e+00			180	5.07781663464784e+00	4.01189661522181e+00	2.23440021165183e+00	2.13365787934290e+00	4.54707469357791e+00	1.85560845354261e+00	2.33758501138863e+00
181	4.80220457070769e+00	4.39176532794406e+00	2.22400588095214e+00	1.95049306695398e+00	5.24552320190847e+00	6.49328509074802e+00				181	4.41283555358789e+00	3.85619847565501e+00	2.00121082195273e+00	1.88365731812617e+00	1.82760841697221e+00	5.95680132677832e+00				181	4.08007745336064e+00	4.13784420497301e+00	2.03798850645487e+00	1.91647280924559e+00	1.92154122464166e+00	5.86212933636289e+00	2.09929950812964e+00	5.18936691528260e+00			181	4.08007745336064e+00	4.13784420497301e+00	2.03798850645487e+00	1.91647280924559e+00	1.92154122464166e+00	5.86212933636289e+00	2.09929950812964e+00	5.18936691528260e+00			181	4.30947412616213e+00	4.09210505984570e+00	2.00457927098340e+00	2.05009727840820e+00	5.16605014116335e+00	3.68682621036613e+00	2.13531303479785e+00
182	4.57667895179404e+00	4.64032000341353e+00	2.77213573529917e+00	2.48260951619964e+00	4.64059088338176e+00	5.72508410861958e+00				182	4.19261896183831e+00	4.16226485327512e+00	2.32360236502845e+00	2.21780593817217e+00	1.91804745907421e+00	5.76854826066972e+00				182	4.55442699164550e+00	3.79725797158723e+00	1.95897030107257e+00	1.96380633675657e+00	2.23621304032219e+00	5.88957394502381e+00	2.10268892193401e+00	4.32409835309330e+00			182	4.55442699164550e+00	3.79725797158723e+00	1.95897030107257e+00	1.96380633675657e+00	2.23621304032219e+00	5.88957394502381e+00	2.10268892193401e+00	4.32409835309330e+00			182	4.57526082895739e+00	3.98060973899661e+00	2.00083056704845e+00	1.96836582757294e+00	5.40834400920139e+00	3.91472916897723e+00	1.92240272650232e+00
183	4.60246411626632e+00	4.39035969679031e+00	2.39844459159012e+00	2.25830103166657e+00	5.07988592521120e+00	5.73924046064673e+00				183	3.92612424001192e+00	4.01878766778906e+00	1.97528431029689e+00	1.94688706625967e+00	1.93932998923308e+00	4.74547529775176e+00				183	4.25779110154447e+00	4.45007515702553e+00	1.96932050255792e+00	2.11096372339239e+00	1.88452307863087e+00	5.30142726435807e+00	2.69188378993079e+00	4.15762392915615e+00			183	4.25779110154447e+00	4.45007515702553e+00	1.96932050255792e+00	2.11096372339239e+00	1.88452307863087e+00	5.30142726435807e+00	2.69188378993079e+00	4.15762392915615e+00			183	4.35561988883385e+00	3.80479852330880e+00	2.09825596178930e+00	1.87381575107008e+00	5.03799316671348e+00	3.27169162215941e+00	2.40019679786375e+00
184	5.10860441915742e+00	4.47400238087893e+00	2.45636904570732e+00	2.48710992583087e+00	6.07588634112355e+00	7.55673015569630e+00				184	4.44460373658210e+00	4.09865387827763e+00	2.15840187039906e+00	2.10886897402122e+00	2.04257583297865e+00	6.40953318513513e+00				184	3.86359828205799e+00	4.26703120265098e+00	2.65380150445605e+00	2.20206711953054e+00	2.15259751284151e+00	5.99307442624623e+00	1.81157351113585e+00	5.25210858401377e+00			184	3.86359828205799e+00	4.26703120265098e+00	2.65380150445605e+00	2.20206711953054e+00	2.15259751284151e+00	5.99307442624623e+00	1.81157351113585e+00	5.25210858401377e+00			184	4.26426147928261e+00	3.72664185965107e+00	1.95342493574037e+00	1.88956727158764e+00	5.18741626890654e+00	3.80807698147436e+00	1.96293496781725e+00
185	4.83755123403947e+00	4.81059980687828e+00	3.18142573423437e+00	3.21423264461595e+00	5.33752019609286e+00	6.85104093070373e+00				185	4.17633731793151e+00	4.06752941718755e+00	1.93591698212724e+00	2.05520765531804e+00	1.80969864086994e+00	6.08543521464703e+00				185	4.27391432100529e+00	4.26934167650588e+00	2.01150241219997e+00	2.00344280780162e+00	1.88589520167799e+00	6.34934910059528e+00	2.15023901864148e+00	4.65308842899014e+00			185	4.27391432100529e+00	4.26934167650588e+00	2.01150241219997e+00	2.00344280780162e+00	1.88589520167799e+00	6.34934910059528e+00	2.15023901864148e+00	4.65308842899014e+00			185	4.13446294528408e+00	3.61568623969460e+00	2.73132447751060e+00	1.95114030924011e+00	5.71875861312586e+00	4.21291314368153e+00	2.16604000750261e+00
186	4.73897460451479e+00	4.33874942352439e+00	2.68780805575267e+00	2.46050937970450e+00	5.61232292548127e+00	6.90380519037820e+00				186	4.21373058238710e+00	4.02455896638221e+00	1.98643001859283e+00	1.92799646483859e+00	2.12665124723922e+00	5.80408663632765e+00				186	4.08148674669729e+00	4.18538003627013e+00	2.60436548876283e+00	2.12538779368531e+00	1.93907310242374e+00	6.02305980383860e+00	1.78280058847868e+00	4.83945574145088e+00			186	4.08148674669729e+00	4.18538003627013e+00	2.60436548876283e+00	2.12538779368531e+00	1.93907310242374e+00	6.02305980383860e+00	1.78280058847868e+00	4.83945574145088e+00			186	4.29090017467444e+00	3.46352867411917e+00	1.90974161389187e+00	1.93070057541106e+00	5.00780613436080e+00	6.02659153176487e+00	2.06002566139871e+00
187	4.62239614046716e+00	4.35809520359418e+00	2.42231757897395e+00	2.42413725971429e+00	5.80432266513708e+00	7.41443218552851e+00				187	4.50600097268432e+00	4.35019938488192e+00	2.18681384323976e+00	2.23972032573838e+00	1.78624597596966e+00	5.49303892583663e+00				187	4.24758701814797e+00	4.02418238461570e+00	2.10250373366074e+00	1.94966765652466e+00	2.24150163976888e+00	6.56416749550055e+00	1.94118674510641e+00	4.95958885198879e+00			187	4.24758701814797e+00	4.02418238461570e+00	2.10250373366074e+00	1.94966765652466e+00	2.24150163976888e+00	6.56416749550055e+00	1.94118674510641e+00	4.95958885198879e+00			187	4.02396629408585e+00	4.04975776778152e+00	1.99328238133380e+00	1.87581157545794e+00	4.99675318556594e+00	5.49975072819251e+00	2.05579890102401e+00
188	4.38791576491781e+00	3.86858436054447e+00	2.45337596639054e+00	2.37549713449766e+00	6.10781984800702e+00	7.66076245130532e+00				188	4.73010268067402e+00	4.25489975942467e+00	2.43847263875123e+00	2.24665409665385e+00	1.79881934962357e+00	6.55186156162570e+00				188	4.18859074282259e+00	4.01742799502732e+00	2.07799022776236e+00	1.84897301319315e+00	1.88994947696789e+00	5.24286297758885e+00	1.88368964294224e+00	4.65816946184201e+00			188	4.18859074282259e+00	4.01742799502732e+00	2.07799022776236e+00	1.84897301319315e+00	1.88994947696789e+00	5.24286297758885e+00	1.88368964294224e+00	4.65816946184201e+00			188	4.61430952984996e+00	3.58609751762029e+00	1.87258442182780e+00	1.81628179311178e+00	3.78658413896178e+00	5.95741327707202e+00	1.82261919863431e+00
189	4.94660252433110e+00	4.28955798061955e+00	2.53737456178800e+00	2.22886641619275e+00	5.23101087057810e+00	7.15108751907024e+00				189	4.73366754437611e+00	4.51169270368270e+00	3.77499613533844e+00	3.56983181148585e+00	1.80326808385002e+00	6.17402588285406e+00				189	3.98984991514992e+00	3.95283353660176e+00	2.17830751323689e+00	2.15253062944406e+00	2.10008335010647e+00	5.53589603282121e+00	2.09571685952861e+00	5.73422652800420e+00			189	3.98984991514992e+00	3.95283353660176e+00	2.17830751323689e+00	2.15253062944406e+00	2.10008335010647e+00	5.53589603282121e+00	2.09571685952861e+00	5.73422652800420e+00			189	4.37355555486003e+00	3.96359282928740e+00	2.22640346115781e+00	1.98903379570631e+00	4.53930145408904e+00	6.18902974736793e+00	1.86370367622262e+00
190	4.88676637546642e+00	4.09597075945840e+00	3.29728570422419e+00	3.13472478349151e+00	6.52196768203189e+00	6.95189955706013e+00				190	4.82712624448333e+00	4.31941148722202e+00	2.70144587548449e+00	2.33487305190685e+00	2.57833223598525e+00	6.17260445329789e+00				190	4.59092725729906e+00	3.91159915523074e+00	2.08827794110561e+00	1.88955380000289e+00	2.01125162198382e+00	5.56554403248719e+00	1.98012470631629e+00	5.30015702738174e+00			190	4.59092725729906e+00	3.91159915523074e+00	2.08827794110561e+00	1.88955380000289e+00	2.01125162198382e+00	5.56554403248719e+00	1.98012470631629e+00	5.30015702738174e+00			190	4.11923617713770e+00	3.84137516122278e+00	2.05160891460405e+00	1.76230161420860e+00	4.60922799614415e+00	5.62098693391203e+00	2.10773824864805e+00
191	5.52532862736770e+00	4.30306485623180e+00	3.88998225832510e+00	3.74217300498216e+00	7.09017341262024e+00	7.82536191757156e+00				191	4.22187033321335e+00	4.00572814809008e+00	2.07860616010554e+00	1.97482081365060e+00	1.73004198373482e+00	6.02916579202723e+00				191	4.37332733323199e+00	4.20148490246866e+00	2.12782742709420e+00	2.02900184986012e+00	2.08533251114857e+00	6.92607858011277e+00	2.05397684071347e+00	4.65725833878415e+00			191	4.37332733323199e+00	4.20148490246866e+00	2.12782742709420e+00	2.02900184986012e+00	2.08533251114857e+00	6.92607858011277e+00	2.05397684071347e+00	4.65725833878415e+00			191	3.89730370073547e+00	3.70379388802000e+00	2.41621318624359e+00	2.05532122559564e+00	4.30489059643398e+00	5.65910924837190e+00	1.89035276341045e+00
192	4.63676545237486e+00	3.89571075485910e+00	2.59584553248708e+00	2.53866242405558e+00	6.39554425708450e+00	8.17895680046288e+00				192	4.56914017804511e+00	4.19669818059581e+00	2.90076736761585e+00	2.97346674293900e+00	1.90359009091834e+00	5.77139046257268e+00				192	4.31594187941741e+00	4.03261154589550e+00	2.00812939271297e+00	1.88892661274863e+00	1.85849298773229e+00	6.78223099977559e+00	2.33676398725745e+00	4.92134599845290e+00			192	4.31594187941741e+00	4.03261154589550e+00	2.00812939271297e+00	1.88892661274863e+00	1.85849298773229e+00	6.78223099977559e+00	2.33676398725745e+00	4.92134599845290e+00			192	4.14640334347885e+00	3.68182458667944e+00	2.03297183899653e+00	1.94888726228625e+00	4.02248834681885e+00	5.43480767716231e+00	2.10976705462407e+00
193	5.15605386287922e+00	3.75732952830211e+00	2.27436416767410e+00	2.34155782310433e+00	5.88114173610026e+00	7.57217598447390e+00				193	4.80710141393358e+00	4.29702101423649e+00	2.39430262304847e+00	2.35496431440018e+00	2.12416620583584e+00	6.74901236476572e+00				193	4.06154940904571e+00	4.00889740091114e+00	2.13258259483754e+00	2.07696049088783e+00	2.43741584712545e+00	7.58232702235371e+00	1.85065503602359e+00	5.26685745831977e+00			193	4.06154940904571e+00	4.00889740091114e+00	2.13258259483754e+00	2.07696049088783e+00	2.43741584712545e+00	7.58232702235371e+00	1.85065503602359e+00	5.26685745831977e+00			193	3.88183242064086e+00	3.97173741999877e+00	2.36315289281869e+00	1.92636129907892e+00	4.49768740202093e+00	5.39041317137643e+00	1.92654763100332e+00
194	4.61153592134152e+00	4.21920420535765e+00	2.76167794399148e+00	2.65755177251597e+00	5.80549163157247e+00	6.63288361727354e+00				194	5.45432953916317e+00	4.04738881681175e+00	2.62011362788717e+00	2.49146497921023e+00	1.97053626295593e+00	6.41459438462069e+00				194	3.93238001688341e+00	4.18813996330564e+00	2.30084286500414e+00	1.97598653931409e+00	1.99423844934012e+00	5.82955296085292e+00	2.26953864548242e+00	5.27355857915629e+00			194	3.93238001688341e+00	4.18813996330564e+00	2.30084286500414e+00	1.97598653931409e+00	1.99423844934012e+00	5.82955296085292e+00	2.26953864548242e+00	5.27355857915629e+00			194	3.97041376512150e+00	3.93188244373005e+00	2.33779448104636e+00	1.99116187974411e+00	3.60743776171385e+00	5.88236437682382e+00	2.10372858942920e+00
195	4.86042630536615e+00	4.35639583594317e+00	2.49983549040854e+00	2.19583380386603e+00	5.67966034756533e+00	7.57485708374777e+00				195	4.91915685670159e+00	4.08491239730039e+00	2.33261308583955e+00	2.20373323491368e+00	1.92349072039053e+00	6.03685297089261e+00				195	3.87834057386680e+00	3.78337273949545e+00	2.37563430880016e+00	2.02803079630708e+00	2.05279257747579e+00	5.71914940984910e+00	1.92009982012386e+00	4.71016201920655e+00			195	3.87834057386680e+00	3.78337273949545e+00	2.37563430880016e+00	2.02803079630708e+00	2.05279257747579e+00	5.71914940984910e+00	1.92009982012386e+00	4.71016201920655e+00			195	3.88708665516776e+00	4.20753841601348e+00	2.53628987346582e+00	1.93696165648058e+00	3.87101468808157e+00	5.52941004512651e+00	1.85231247253533e+00
196	4.40004890421656e+00	4.22155703240550e+00	2.54110609462048e+00	2.25840468324368e+00	6.94722249813264e+00	8.57550508912491e+00				196	4.80297187696078e+00	3.77769570021027e+00	2.36730477797040e+00	2.02587586416218e+00	1.92827739204381e+00	7.04220789840551e+00				196	3.89928840485034e+00	4.01323935851356e+00	2.49123237780212e+00	2.10710282134503e+00	2.05281171215488e+00	6.14712804715310e+00	1.95627349560946e+00	5.77271949545255e+00			196	3.89928840485034e+00	4.01323935851356e+00	2.49123237780212e+00	2.10710282134503e+00	2.05281171215488e+00	6.14712804715310e+00	1.95627349560946e+00	5.77271949545255e+00			196	4.36757629489731e+00	3.86514273931596e+00	2.47102290923647e+00	2.11122085379851e+00	4.33588341418508e+00	5.36352955822204e+00	1.82566599099638e+00
197	4.73758041371518e+00	4.17671403875952e+00	2.62730387108810e+00	2.57816791007695e+00	7.39128937130042e+00	8.67043395462329e+00				197	4.27047053769513e+00	3.67780077483162e+00	2.13846097736476e+00	1.99863977553576e+00	2.23075382472327e+00	6.29008455909387e+00				197	3.81467875449110e+00	4.17304710213990e+00	1.93083619437847e+00	2.02347183431543e+00	2.08243904822140e+00	6.65544552440338e+00	1.79838372224767e+00	5.16186799855300e+00			197	3.81467875449110e+00	4.17304710213990e+00	1.93083619437847e+00	2.02347183431543e+00	2.08243904822140e+00	6.65544552440338e+00	1.79838372224767e+00	5.16186799855300e+00			197	4.21287767746307e+00	3.93263292789940e+00	2.05954476531957e+00	1.93366391719753e+00	3.89899690246768e+00	5.20661606783546e+00	1.77734766755671e+00
198	4.92405420631932e+00	3.71098665515808e+00	2.89055794768995e+00	2.88434961816998e+00	7.29298329511079e+00	7.70877580229785e+00				198	4.30713294062643e+00	3.74126663090802e+00	1.96623070810480e+00	2.04022657730446e+00	2.14215346017276e+00	6.24121402272941e+00				198	3.98417388134156e+00	4.12889447463442e+00	2.37580560975459e+00	1.92127856054597e+00	1.87978055139315e+00	5.07328429478755e+00	1.89077614380865e+00	5.54510965490208e+00			198	3.98417388134156e+00	4.12889447463442e+00	2.37580560975459e+00	1.92127856054597e+00	1.87978055139315e+00	5.07328429478755e+00	1.89077614380865e+00	5.54510965490208e+00			198	3.99796090300078e+00	3.98198564676339e+00	2.17150672713316e+00	1.96260698783950e+00	5.04932633384680e+00	5.65205650386112e+00	1.93756147809426e+00
199	4.85972702983925e+00	4.00731727712812e+00	3.32822229411221e+00	3.20847490545462e+00	7.73480521949507e+00	7.83735398532273e+00				199	5.06399853452458e+00	4.20680387455910e+00	2.55819176245816e+00	2.53527056677068e+00	2.10309595134746e+00	6.43885313624417e+00				199	4.15008389114049e+00	4.12276660264571e+00	2.00290619210189e+00	1.85553901772835e+00	2.76132453942547e+00	6.69647910019291e+00	1.93117021610337e+00	5.50904459574156e+00			199	4.15008389114049e+00	4.12276660264571e+00	2.00290619210189e+00	1.85553901772835e+00	2.76132453942547e+00	6.69647910019291e+00	1.93117021610337e+00	5.50904459574156e+00			199	3.88893801392429e+00	3.98354441671191e+00	2.30769408197078e+00	2.00046196904521e+00	4.30534143698123e+00	5.77903681935933e+00	1.97489488291990e+00
200	4.31305959760292e+00	4.06571954626055e+00	2.47371768453602e+00	2.51919514896769e+00	6.94753454253590e+00	6.47631081310489e+00				200	4.69719798866629e+00	4.29606264257157e+00	2.32967712233718e+00	1.98695056596333e+00	1.96352439040736e+00	6.23763522107766e+00				200	4.04493586540896e+00	4.07183018779423e+00	2.16042455287876e+00	1.87848301977242e+00	2.17479889135743e+00	5.56651369575461e+00	2.10014460039341e+00	5.47606841432241e+00			200	4.04493586540896e+00	4.07183018779423e+00	2.16042455287876e+00	1.87848301977242e+00	2.17479889135743e+00	5.56651369575461e+00	2.10014460039341e+00	5.47606841432241e+00			200	4.02982209780437e+00	3.86956813859639e+00	2.23912921119228e+00	1.99236153323698e+00	3.69344841236144e+00	5.27045620756907e+00	2.27734671260148e+00
201	4.59900730213079e+00	4.12313230429701e+00	2.55078237050192e+00	2.68905289630211e+00	7.14374427896618e+00	6.82561121827190e+00				201	4.57904255570385e+00	4.04574370546494e+00	2.18412324433146e+00	2.19382814750927e+00	1.82824386379705e+00	5.61959353079858e+00				201	3.85065054294066e+00	4.33036893340297e+00	2.22387415187725e+00	2.06624527704679e+00	1.85510842968235e+00	5.57675914779644e+00	1.85327177748346e+00	5.16146961619280e+00			201	3.85065054294066e+00	4.33036893340297e+00	2.22387415187725e+00	2.06624527704679e+00	1.85510842968235e+00	5.57675914779644e+00	1.85327177748346e+00	5.16146961619280e+00			201	4.22969998896475e+00	3.92451826391114e+00	2.14415102971654e+00	1.92121257031840e+00	4.35750312711217e+00	5.55510719987942e+00	1.93826511980243e+00
202	4.71681400511767e+00	4.45581199430802e+00	3.32650734038158e+00	3.31708677913636e+00	7.62662637129182e+00	8.01750922049461e+00				202	4.67623057426827e+00	3.93923654790775e+00	2.87837890078407e+00	2.89362224393138e+00	2.03991040242200e+00	6.11057053516389e+00				202	4.26533979647156e+00	3.80657924468213e+00	1.92692897749884e+00	1.94362346192396e+00	1.77975735723678e+00	5.98337495887393e+00	2.15891672638818e+00	5.26001183257967e+00			202	4.26533979647156e+00	3.80657924468213e+00	1.92692897749884e+00	1.94362346192396e+00	1.77975735723678e+00	5.98337495887393e+00	2.15891672638818e+00	5.26001183257967e+00			202	3.92715454034627e+00	3.84841245628715e+00	2.11919392009287e+00	1.93678283976131e+00	4.61117692626411e+00	5.43056688709956e+00	2.16567425182998e+00
203	4.64187830416037e+00	4.11284557923881e+00	2.58364475237214e+00	2.53984626567767e+00	6.66506264650691e+00	7.17926791796915e+00				203	5.06312055052908e+00	4.08873577586095e+00	2.51076327229789e+00	2.39499356304144e+00	2.15620065995823e+00	6.19936501392105e+00				203	4.48736758344828e+00	4.26850331483824e+00	1.86836312380414e+00	1.96168692667949e+00	1.91574187128939e+00	6.24823728033604e+00	2.32331074406834e+00	4.67621366451224e+00			203	4.48736758344828e+00	4.26850331483824e+00	1.86836312380414e+00	1.96168692667949e+00	1.91574187128939e+00	6.24823728033604e+00	2.32331074406834e+00	4.67621366451224e+00			203	3.92081333785398e+00	3.55374525253288e+00	2.52523048728455e+00	2.00604779640055e+00	3.65868372920655e+00	4.82319358152909e+00	1.91943948748812e+00
204	4.79225304530122e+00	4.06321508863881e+00	2.65173628111894e+00	2.50512503933104e+00	6.35221696116218e+00	6.11015853273426e+00				204	4.42545557637527e+00	4.27040373978222e+00	2.52946748123385e+00	2.48900451873021e+00	2.11116905595145e+00	6.38389525626499e+00				204	4.18458915623577e+00	4.27687437643209e+00	2.18883536739167e+00	1.98359582805830e+00	1.77019657815435e+00	5.53923936258517e+00	2.18512033613649e+00	5.05726429658798e+00			204	4.18458915623577e+00	4.27687437643209e+00	2.18883536739167e+00	1.98359582805830e+00	1.77019657815435e+00	5.53923936258517e+00	2.18512033613649e+00	5.05726429658798e+00			204	4.20765367743375e+00	3.99202865272070e+00	1.93861990975734e+00	1.82905969015568e+00	4.74428216988454e+00	5.48660555812665e+00	2.05099079136031e+00
205	4.73951793517120e+00	4.19554538908969e+00	2.40404006326914e+00	2.08279643807349e+00	6.34341549022464e+00	6.48660353461567e+00				205	4.68944224000999e+00	4.62211466823897e+00	2.85317130515827e+00	2.48302976894967e+00	2.04815043044465e+00	6.33910553219089e+00				205	4.15614749422357e+00	3.78170677851758e+00	2.04559992429498e+00	1.97779128885269e+00	2.14227518709087e+00	6.48441853689393e+00	2.35766368619126e+00	4.74520368705776e+00			205	4.15614749422357e+00	3.78170677851758e+00	2.04559992429498e+00	1.97779128885269e+00	2.14227518709087e+00	6.48441853689393e+00	2.35766368619126e+00	4.74520368705776e+00			205	4.09355287746302e+00	4.12492430508095e+00	2.15363747373974e+00	2.06088788479018e+00	4.46846775481392e+00	5.47479659808405e+00	2.05206431713474e+00
206	4.91617477386402e+00	4.10178159979692e+00	2.85686256239981e+00	2.58230273226823e+00	6.37670808788927e+00	6.57239923080310e+00				206	4.93735019351837e+00	4.22875492104998e+00	2.49385556769666e+00	2.44244876590259e+00	1.83455586242432e+00	5.64943265676034e+00				206	4.06062477388760e+00	3.78260548132357e+00	2.13092338657103e+00	1.99641617153993e+00	2.05772972803030e+00	6.41243920225198e+00	1.97540029789009e+00	5.23563861093642e+00			206	4.06062477388760e+00	3.78260548132357e+00	2.13092338657103e+00	1.99641617153993e+00	2.05772972803030e+00	6.41243920225198e+00	1.97540029789009e+00	5.23563861093642e+00			206	4.33662685808540e+00	4.12747254866556e+00	2.60953104963379e+00	2.24160091436390e+00	4.57858727550319e+00	5.46204062823960e+00	1.91856945632058e+00
207	4.93130160643833e+00	3.90138561663360e+00	2.11550187671636e+00	2.11616130552427e+00	6.76364667777139e+00	6.42914761428343e+00				207	4.70641753516118e+00	3.99008018603513e+00	2.41640941603466e+00	2.28847358526075e+00	2.24416261217892e+00	7.30599433579150e+00				207	4.31054493270686e+00	3.89907666524269e+00	2.15952387133319e+00	2.09465149514620e+00	1.96222281777317e+00	5.89089412780137e+00	1.98055809074121e+00	5.20737877021428e+00			207	4.31054493270686e+00	3.89907666524269e+00	2.15952387133319e+00	2.09465149514620e+00	1.96222281777317e+00	5.89089412780137e+00	1.98055809074121e+00	5.20737877021428e+00			207	4.08901933944022e+00	3.95614656316051e+00	2.79191710005849e+00	2.17457883901870e+00	4.59546643615242e+00	4.71105994982582e+00	2.07314031698228e+00
208	4.83999157489698e+00	4.08997499880653e+00	2.18268689808687e+00	2.21191382750521e+00	7.17807004571443e+00	6.45890649724909e+00				208	4.40785594712848e+00	4.34376404379091e+00	2.54030870705897e+00	2.27874506213682e+00	1.74446290383047e+00	5.76827192567687e+00				208	3.94471022155371e+00	3.91109267521035e+00	2.54143602301719e+00	1.94584172973687e+00	1.85812031184347e+00	5.87806661206772e+00	1.86198318765100e+00	5.11838695847300e+00			208	3.94471022155371e+00	3.91109267521035e+00	2.54143602301719e+00	1.94584172973687e+00	1.85812031184347e+00	5.87806661206772e+00	1.86198318765100e+00	5.11838695847300e+00			208	3.83434750742116e+00	3.62058080381516e+00	2.78051946900822e+00	2.42644973316037e+00	3.25381315606407e+00	4.55662119971738e+00	1.97800600308328e+00
209	4.95389446792044e+00	3.85503253809753e+00	2.60644953572167e+00	2.23590135556974e+00	6.67207719933635e+00	6.52145225764815e+00				209	4.98823878641227e+00	4.36892796314151e+00	2.16623131323095e+00	2.16137705343101e+00	2.06678391967572e+00	6.70385116361803e+00				209	4.23576450133163e+00	4.05262800402735e+00	1.98555667183573e+00	1.84647921720411e+00	2.00925897880462e+00	6.35751623044120e+00	2.14134725298747e+00	4.93487706428275e+00			209	4.23576450133163e+00	4.05262800402735e+00	1.98555667183573e+00	1.84647921720411e+00	2.00925897880462e+00	6.35751623044120e+00	2.14134725298747e+00	4.93487706428275e+00			209	3.74230712288395e+00	3.86309931695019e+00	2.12499374905366e+00	1.87810151153341e+00	3.74679607276354e+00	4.94496617023455e+00	2.70531182439073e+00
210	4.79188355996254e+00	3.94861311581065e+00	2.11179022964809e+00	2.31949234495960e+00	6.79860210999158e+00	6.85140973313203e+00				210	4.52574378389169e+00	4.42751161845934e+00	3.29522374749980e+00	3.29760962034884e+00	1.82469199682683e+00	6.38808784978623e+00				210	4.26130705135956e+00	3.86998662873763e+00	2.31109759011102e+00	1.99513785116356e+00	2.08208938292868e+00	6.68220616341801e+00	2.29200777931401e+00	4.82340055694798e+00			210	4.26130705135956e+00	3.86998662873763e+00	2.31109759011102e+00	1.99513785116356e+00	2.08208938292868e+00	6.68220616341801e+00	2.29200777931401e+00	4.82340055694798e+00			210	4.45576618782214e+00	3.92609065188866e+00	2.11420657522038e+00	2.02410419002501e+00	5.38779869091545e+00	5.50555901165399e+00	1.79523376047726e+00
211	4.67339035907592e+00	4.24124029207959e+00	2.79583722215201e+00	2.33384609247826e+00	6.41463187027940e+00	6.71513687483565e+00				211	4.34537188932927e+00	3.55834104564382e+00	2.06473797721066e+00	2.16851175301432e+00	1.95218668650446e+00	5.10816457653368e+00				211	4.16389870261584e+00	3.90323831102714e+00	2.01550797904360e+00	1.77803953455217e+00	1.93624891484738e+00	5.60805489039402e+00	1.66390204061092e+00	5.79059745916544e+00			211	4.16389870261584e+00	3.90323831102714e+00	2.01550797904360e+00	1.77803953455217e+00	1.93624891484738e+00	5.60805489039402e+00	1.66390204061092e+00	5.79059745916544e+00			211	3.92913688066512e+00	3.63396388784810e+00	2.66655424253598e+00	2.11813909173771e+00	5.42955196474128e+00	3.68109971896561e+00	2.26825309418779e+00
212	4.77704156477713e+00	4.11467456906525e+00	2.49603451037504e+00	2.16134842415377e+00	6.70171969765606e+00	6.58209013579005e+00				212	4.46953399585626e+00	3.84135695422960e+00	1.91498071026819e+00	2.01491991695863e+00	1.75874807805992e+00	6.63524211574897e+00				212	3.81744594812268e+00	3.70286300006841e+00	2.38982068225529e+00	2.21020329658399e+00	1.91995118229548e+00	5.18720731918031e+00	2.05102361193811e+00	4.80098321855630e+00			212	3.81744594812268e+00	3.70286300006841e+00	2.38982068225529e+00	2.21020329658399e+00	1.91995118229548e+00	5.18720731918031e+00	2.05102361193811e+00	4.80098321855630e+00			212	4.34634502860474e+00	3.81802955730646e+00	2.12991799977216e+00	2.02058288810375e+00	5.32789439678428e+00	3.36829875204734e+00	2.09498811928387e+00
213	4.63662011620726e+00	4.02364436409231e+00	3.10925522421970e+00	2.74297436282972e+00	6.62276707807416e+00	6.28363904797736e+00				213	4.78698992773970e+00	4.02525861004679e+00	2.46742302002189e+00	2.22940190072919e+00	2.02270886900765e+00	5.59925300730683e+00				213	3.96106893054713e+00	3.92466036021010e+00	2.14736472649736e+00	2.04563349423726e+00	1.90409988394121e+00	5.26212827186193e+00	2.19070451295242e+00	5.54290797113450e+00			213	3.96106893054713e+00	3.92466036021010e+00	2.14736472649736e+00	2.04563349423726e+00	1.90409988394121e+00	5.26212827186193e+00	2.19070451295242e+00	5.54290797113450e+00			213	4.07087269671427e+00	3.75398338967249e+00	2.23531081337991e+00	1.87816817245327e+00	5.47921557969190e+00	3.27445622927152e+00	2.03888524245930e+00
214	4.25969895467592e+00	4.14437034390434e+00	2.61760285493795e+00	2.58828271563892e+00	6.76737374962208e+00	6.23560606326620e+00				214	4.47460396240626e+00	4.31460299976850e+00	2.33952175940601e+00	2.23329530345034e+00	1.75305669130637e+00	6.06705478835885e+00				214	4.16376736681883e+00	3.88428861372494e+00	2.18631918567013e+00	2.11843854346268e+00	1.86214282824887e+00	4.61256709575744e+00	1.90786883850582e+00	5.00748000155962e+00			214	4.16376736681883e+00	3.88428861372494e+00	2.18631918567013e+00	2.11843854346268e+00	1.86214282824887e+00	4.61256709575744e+00	1.90786883850582e+00	5.00748000155962e+00			214	4.04520627826487e+00	3.63838971358726e+00	2.23035759519143e+00	1.80793614473242e+00	5.45911301133701e+00	3.97158058453970e+00	2.05900307720133e+00
215	4.51299147370727e+00	4.01754895234807e+00	2.03988509980039e+00	2.35508233537261e+00	6.83194971412628e+00	7.27873385052165e+00				215	4.60104933722150e+00	4.26510557596600e+00	2.46517089071837e+00	2.75197649381352e+00	2.62014262411874e+00	5.79197009803746e+00				215	4.40219547544305e+00	3.90267869948238e+00	2.01519368577890e+00	1.97602720882730e+00	1.67411195426216e+00	4.96682197058182e+00	2.90745966609954e+00	5.78517563111889e+00			215	4.40219547544305e+00	3.90267869948238e+00	2.01519368577890e+00	1.97602720882730e+00	1.67411195426216e+00	4.96682197058182e+00	2.90745966609954e+00	5.78517563111889e+00			215	4.15678159321201e+00	3.76599260580556e+00	2.28350199225512e+00	1.88516270014607e+00	5.35142610400971e+00	2.92975242530618e+00	2.13198067987967e+00
216	4.63124002878511e+00	3.77726332734395e+00	2.61456530183094e+00	2.28325716052707e+00	6.33948007488015e+00	5.95540447245910e+00				216	5.10497317563919e+00	4.33597380935359e+00	2.49117279279915e+00	2.11159090437846e+00	1.88608523633698e+00	6.01358351679473e+00				216	3.87973433362781e+00	3.96814919468659e+00	2.36922224256211e+00	1.88873766364749e+00	1.89432020738026e+00	5.71872427677825e+00	2.07038014719246e+00	5.33315640897832e+00			216	3.87973433362781e+00	3.96814919468659e+00	2.36922224256211e+00	1.88873766364749e+00	1.89432020738026e+00	5.71872427677825e+00	2.07038014719246e+00	5.33315640897832e+00			216	4.07750309878886e+00	3.65920726679788e+00	2.22081267701953e+00	1.96264874288269e+00	5.02646153586192e+00	1.75743242561919e+00	1.97376997864568e+00
217	4.68996805744072e+00	3.80877175624468e+00	2.59506760179142e+00	2.36746687062656e+00	6.37977337221108e+00	6.07973011499289e+00				217	4.50372442524444e+00	4.20956666763079e+00	2.21627200031178e+00	2.19291920262552e+00	2.03691635910492e+00	6.02820829792990e+00				217	4.12607322983929e+00	3.75613744410579e+00	1.98304529778826e+00	1.81791273286500e+00	2.69122749519622e+00	6.57784888784244e+00	1.89795429118057e+00	4.73140016109348e+00			217	4.12607322983929e+00	3.75613744410579e+00	1.98304529778826e+00	1.81791273286500e+00	2.69122749519622e+00	6.57784888784244e+00	1.89795429118057e+00	4.73140016109348e+00			217	4.23958073842282e+00	3.99197815262563e+00	2.10178257759001e+00	1.95836666446707e+00	4.83208472334992e+00	1.79856377556385e+00	2.12466990613814e+00
218	4.77769352136045e+00	4.18165576085680e+00	2.08820308760022e+00	1.99475322056181e+00	6.27888219098878e+00	5.79702823181481e+00				218	4.23367970966748e+00	4.05183821945353e+00	2.34571226423122e+00	2.42006485089246e+00	1.79573867770319e+00	5.68386410630530e+00				218	4.20121246941189e+00	3.83096567690763e+00	2.12019473590977e+00	2.07914185306050e+00	2.11729755461034e+00	6.24482441089071e+00	1.96502347436989e+00	5.13133358055117e+00			218	4.20121246941189e+00	3.83096567690763e+00	2.12019473590977e+00	2.07914185306050e+00	2.11729755461034e+00	6.24482441089071e+00	1.96502347436989e+00	5.13133358055117e+00			218	4.12846002922815e+00	3.59977162187055e+00	2.25651251577268e+00	1.83919657651955e+00	4.89975936141166e+00	1.77785586959306e+00	1.86157510705761e+00
219	4.83204193761874e+00	4.36223128368740e+00	2.23528127795891e+00	1.99031717941173e+00	6.72930449633322e+00	6.75491648749039e+00				219	4.04395098909499e+00	4.23726045490926e+00	2.06055607299754e+00	2.13474766536545e+00	1.84727843414841e+00	6.18486303732738e+00				219	4.19120861645138e+00	4.31665107960670e+00	2.42556789264395e+00	2.04830012706272e+00	2.17464619481226e+00	5.64161380858303e+00	1.94229928169290e+00	5.21189065849179e+00			219	4.19120861645138e+00	4.31665107960670e+00	2.42556789264395e+00	2.04830012706272e+00	2.17464619481226e+00	5.64161380858303e+00	1.94229928169290e+00	5.21189065849179e+00			219	4.29227163733734e+00	3.89018718590626e+00	2.12107925656110e+00	1.92377120888771e+00	4.29154955687492e+00	1.85491676911639e+00	2.05357321222404e+00
220	4.90394491634337e+00	4.11555027111512e+00	2.61293751286035e+00	2.65040645957023e+00	6.07016495296560e+00	5.91431171593274e+00				220	4.45229635801669e+00	4.17882503209498e+00	3.19853100776503e+00	3.19453878737036e+00	1.96487082379426e+00	6.42294237647777e+00				220	4.25473500842330e+00	4.04027446690250e+00	2.38863388820105e+00	2.00312135972888e+00	2.04295977617101e+00	6.70378779005627e+00	1.85803159988858e+00	5.24904143579377e+00			220	4.25473500842330e+00	4.04027446690250e+00	2.38863388820105e+00	2.00312135972888e+00	2.04295977617101e+00	6.70378779005627e+00	1.85803159988858e+00	5.24904143579377e+00			220	4.14800636108617e+00	3.74211083464720e+00	2.13086137556336e+00	1.81780571558297e+00	4.84065252218867e+00	1.77530646611206e+00	1.93330584817321e+00
221	4.51250841090051e+00	3.83606652683947e+00	2.86601612265129e+00	2.53055706029743e+00	6.30567109484165e+00	5.75009919631399e+00				221	4.06397904419920e+00	4.07718863764336e+00	2.45293940680125e+00	2.17555530632318e+00	1.77018333450553e+00	6.97130947736622e+00				221	4.10650530117983e+00	4.11708164407521e+00	1.83988156168402e+00	1.91004925079542e+00	2.33718754448359e+00	6.93915819401604e+00	1.82662010801073e+00	4.64836380704742e+00			221	4.10650530117983e+00	4.11708164407521e+00	1.83988156168402e+00	1.91004925079542e+00	2.33718754448359e+00	6.93915819401604e+00	1.82662010801073e+00	4.64836380704742e+00			221	4.11695837373943e+00	3.69941635405814e+00	2.74619286605035e+00	2.12507649493409e+00	5.12094987570156e+00	2.36061652848497e+00	2.03512597288140e+00
222	4.69082273312113e+00	3.61536408101091e+00	1.83835023017606e+00	2.01534665563538e+00	5.55324207299726e+00	6.03049485653729e+00				222	4.41454629019058e+00	3.89743429588960e+00	2.34074131567587e+00	2.13086077740075e+00	2.18888329881963e+00	6.46708515093508e+00				222	4.27893684348169e+00	3.83679508180011e+00	1.96543349406200e+00	1.99555208668148e+00	2.64796653945044e+00	7.04151322447261e+00	2.06119525338822e+00	4.88075360038403e+00			222	4.27893684348169e+00	3.83679508180011e+00	1.96543349406200e+00	1.99555208668148e+00	2.64796653945044e+00	7.04151322447261e+00	2.06119525338822e+00	4.88075360038403e+00			222	4.19989802893920e+00	3.69002975231809e+00	2.27961261222277e+00	1.96629838925498e+00	5.10987242103560e+00	2.36174251865158e+00	2.00190344172705e+00
223	5.08683483340321e+00	3.82623846435369e+00	2.77887715666313e+00	2.54799847921533e+00	5.36621401478326e+00	5.97914852711951e+00				223	3.91944151879341e+00	4.10027648322267e+00	2.06256951385835e+00	2.08703595401110e+00	2.11835460103497e+00	6.80615781323326e+00				223	4.32783679986363e+00	3.96173421359631e+00	2.18810608846863e+00	2.01146324968995e+00	1.78778391948488e+00	6.02800027371175e+00	2.17571470623488e+00	5.34949430018087e+00			223	4.32783679986363e+00	3.96173421359631e+00	2.18810608846863e+00	2.01146324968995e+00	1.78778391948488e+00	6.02800027371175e+00	2.17571470623488e+00	5.34949430018087e+00			223	4.10401683739127e+00	3.54744759362758e+00	2.00808821871846e+00	2.00256881320645e+00	5.38489616485297e+00	4.10975893482369e+00	2.00364609404475e+00
224	4.61240757373014e+00	4.01179765217960e+00	2.31298087259407e+00	2.00008126836310e+00	5.20159104265644e+00	5.08037527850885e+00				224	3.75392801690753e+00	3.95372524178108e+00	2.21734579124258e+00	1.78593481223197e+00	1.77400062870485e+00	5.80028766656707e+00				224	4.32723867261836e+00	4.18559827270873e+00	2.12723301018053e+00	2.04453061962448e+00	2.04113362863822e+00	6.57513709196217e+00	2.50761415786859e+00	4.22153238901946e+00			224	4.32723867261836e+00	4.18559827270873e+00	2.12723301018053e+00	2.04453061962448e+00	2.04113362863822e+00	6.57513709196217e+00	2.50761415786859e+00	4.22153238901946e+00			224	4.19256955964473e+00	3.41527784697512e+00	2.17535290797759e+00	1.93825966604495e+00	4.96732268782949e+00	4.15501473715200e+00	2.09819542875123e+00
225	4.80462745239791e+00	4.40350360835040e+00	3.09216067390317e+00	2.69213247856766e+00	6.73282704407830e+00	7.12723429335290e+00				225	4.22400281671498e+00	3.86587299825462e+00	2.25884699833048e+00	1.97378958389902e+00	1.75758228502176e+00	5.76618384126310e+00				225	4.00390030435963e+00	4.14163381802148e+00	2.15526403110259e+00	1.84535777963522e+00	2.08301984611637e+00	6.16451209392085e+00	2.32176713761437e+00	4.37999172879065e+00			225	4.00390030435963e+00	4.14163381802148e+00	2.15526403110259e+00	1.84535777963522e+00	2.08301984611637e+00	6.16451209392085e+00	2.32176713761437e+00	4.37999172879065e+00			225	4.24863362330326e+00	3.95102860499842e+00	2.23435187006230e+00	1.96387189999517e+00	5.05942352501504e+00	4.47278728983608e+00	2.08501796302899e+00
226	4.95731400653063e+00	3.91026405562002e+00	3.11594455643760e+00	3.14276524410870e+00	6.07835716756399e+00	6.03937256703589e+00				226	4.36379926058521e+00	4.05038519181071e+00	2.22434914814977e+00	2.05207865472958e+00	2.06705042911295e+00	6.01000093474577e+00				226	4.44072888336629e+00	3.64187177312194e+00	1.92712417335521e+00	1.85591352753858e+00	2.63513164071145e+00	6.70685320401817e+00	2.68849611833848e+00	4.26052773698754e+00			226	4.44072888336629e+00	3.64187177312194e+00	1.92712417335521e+00	1.85591352753858e+00	2.63513164071145e+00	6.70685320401817e+00	2.68849611833848e+00	4.26052773698754e+00			226	4.10543549156128e+00	3.48428768442089e+00	2.19276467178195e+00	1.96714510029782e+00	4.12195644118432e+00	2.20346072128858e+00	1.83389483957161e+00
227	4.71694412760737e+00	4.32544163002552e+00	2.55456582750073e+00	2.25868517425435e+00	6.21055706353001e+00	6.21288588254457e+00				227	4.57139502080414e+00	4.45831835232167e+00	2.54025938800728e+00	2.59614758506445e+00	1.71247570716561e+00	6.03561914340478e+00				227	4.09631006345843e+00	3.69917474489358e+00	2.31587025444038e+00	2.03076946823325e+00	2.66130214121930e+00	6.86631974283914e+00	1.81755602534944e+00	4.59433788550302e+00			227	4.09631006345843e+00	3.69917474489358e+00	2.31587025444038e+00	2.03076946823325e+00	2.66130214121930e+00	6.86631974283914e+00	1.81755602534944e+00	4.59433788550302e+00			227	3.86056351116451e+00	3.51998351221761e+00	2.14061177218165e+00	1.95673212406883e+00	5.12078863954570e+00	1.85047721497110e+00	1.75890245529451e+00
228	4.56255860896462e+00	4.02215226022997e+00	2.21372114562740e+00	2.07138152554120e+00	7.35362564594669e+00	6.68438475181534e+00				228	4.63133678170483e+00	4.34773770170296e+00	3.54561122970031e+00	3.66545413928968e+00	2.09997761372470e+00	6.70561118071835e+00				228	4.14263337676403e+00	3.73374734566822e+00	1.93032747563142e+00	1.90457897375332e+00	2.46630586339084e+00	7.15572064680040e+00	2.94813580275076e+00	4.10099058856215e+00			228	4.14263337676403e+00	3.73374734566822e+00	1.93032747563142e+00	1.90457897375332e+00	2.46630586339084e+00	7.15572064680040e+00	2.94813580275076e+00	4.10099058856215e+00			228	4.71601870067988e+00	3.75173599580842e+00	2.31907835576228e+00	2.20712438196047e+00	4.32389006063940e+00	1.77304276607062e+00	1.88866079882212e+00
229	4.83084297105236e+00	3.80553080097848e+00	2.43652984908695e+00	2.54207320770019e+00	6.78849140079271e+00	6.43286227532190e+00				229	4.39659241828438e+00	4.16144857006781e+00	2.72313513277285e+00	2.73616883728349e+00	2.18061882680240e+00	6.84111810859880e+00				229	4.10021900551893e+00	3.93897548776505e+00	2.05426719428577e+00	2.03885000181099e+00	2.37367295099688e+00	6.87141838766372e+00	3.14329659107839e+00	4.20247230637987e+00			229	4.10021900551893e+00	3.93897548776505e+00	2.05426719428577e+00	2.03885000181099e+00	2.37367295099688e+00	6.87141838766372e+00	3.14329659107839e+00	4.20247230637987e+00			229	4.12456454863869e+00	4.12078009274318e+00	1.96424428902905e+00	1.94366212497536e+00	4.69140393256582e+00	1.76458064885009e+00	2.20959714428712e+00
230	4.90878559426079e+00	3.85008936048726e+00	2.85874901306939e+00	2.83061250175737e+00	6.32144406917243e+00	6.70239207371945e+00				230	4.30207922399608e+00	3.95210743461908e+00	2.31633996819504e+00	2.03186867394943e+00	1.95388855564391e+00	6.05958678090481e+00				230	4.31817934899429e+00	4.06054849793353e+00	2.00404114599275e+00	1.87117794274278e+00	3.10521203775083e+00	7.01679707482635e+00	1.98523559871155e+00	5.21758832997826e+00			230	4.31817934899429e+00	4.06054849793353e+00	2.00404114599275e+00	1.87117794274278e+00	3.10521203775083e+00	7.01679707482635e+00	1.98523559871155e+00	5.21758832997826e+00			230	4.28376176102758e+00	4.09658109372253e+00	1.99951884521697e+00	2.05196880912149e+00	4.24027324045027e+00	1.91602563582519e+00	1.88041598478457e+00
231	4.81872488882951e+00	4.32433547498951e+00	3.15084731784911e+00	2.85104435518051e+00	6.59553891144272e+00	6.48599333561080e+00				231	4.36509047111426e+00	4.37534501167753e+00	2.00101739839329e+00	2.06013446752907e+00	1.95070785938129e+00	5.24942444894259e+00				231	3.94334157822964e+00	4.04372068901484e+00	2.00093251040062e+00	2.23234260100474e+00	2.07324909967433e+00	6.71725350540067e+00	1.99759728081940e+00	5.12278152659948e+00			231	3.94334157822964e+00	4.04372068901484e+00	2.00093251040062e+00	2.23234260100474e+00	2.07324909967433e+00	6.71725350540067e+00	1.99759728081940e+00	5.12278152659948e+00			231	4.06072573044225e+00	3.85760445554347e+00	1.92225462235584e+00	2.01684554479549e+00	4.36817624708863e+00	1.81720595174183e+00	1.94624581613947e+00
232	4.91519682058765e+00	3.99094437235081e+00	3.12683903468763e+00	2.60572116299652e+00	6.29578101479350e+00	6.09907468031959e+00				232	3.92437237291624e+00	4.25852433541965e+00	1.94006758721595e+00	1.99098581454522e+00	1.83893559535092e+00	6.14865893863963e+00				232	4.09946367113432e+00	4.03495809366972e+00	2.23183512824878e+00	1.80421498572839e+00	2.58993971831599e+00	6.19525075557111e+00	2.12539147867436e+00	5.30307357033631e+00			232	4.09946367113432e+00	4.03495809366972e+00	2.23183512824878e+00	1.80421498572839e+00	2.58993971831599e+00	6.19525075557111e+00	2.12539147867436e+00	5.30307357033631e+00			232	4.26598386139113e+00	3.89275189904719e+00	2.08674436742326e+00	1.86388003371447e+00	4.64354514646480e+00	1.71270206028169e+00	2.23350152716970e+00
233	5.00740981630242e+00	4.52363817894085e+00	3.56992783368338e+00	3.41384519515848e+00	6.62898328082552e+00	6.11951485733307e+00				233	4.41037196034237e+00	3.76116587534303e+00	1.92123476197583e+00	1.84092208276723e+00	1.96641347763463e+00	5.84650561407887e+00				233	4.21613405062010e+00	3.48068235082855e+00	2.12396618287441e+00	2.03708260431069e+00	2.36126052018433e+00	6.47420823113413e+00	1.91518548951472e+00	4.81246959715468e+00			233	4.21613405062010e+00	3.48068235082855e+00	2.12396618287441e+00	2.03708260431069e+00	2.36126052018433e+00	6.47420823113413e+00	1.91518548951472e+00	4.81246959715468e+00			233	4.17703950517612e+00	3.78517977488981e+00	2.09071595443823e+00	2.05835099621039e+00	4.53865388706189e+00	2.19844718709752e+00	2.23459131054140e+00
234	4.71414338824930e+00	4.06586280509235e+00	2.66112563787481e+00	2.85413262059301e+00	6.95404889860724e+00	6.36221133941688e+00				234	4.57116105245523e+00	4.33248692675008e+00	2.90201290389462e+00	2.86584928802031e+00	1.91244784218445e+00	6.41194854221119e+00				234	3.95009858363992e+00	3.72053062532195e+00	1.93154617604095e+00	1.84666163473562e+00	2.34530890852107e+00	5.64656513468225e+00	1.99493274005381e+00	5.35966470845545e+00			234	3.95009858363992e+00	3.72053062532195e+00	1.93154617604095e+00	1.84666163473562e+00	2.34530890852107e+00	5.64656513468225e+00	1.99493274005381e+00	5.35966470845545e+00			234	4.26797270250158e+00	4.14723666530527e+00	2.19821960979952e+00	1.92863125781066e+00	5.45157856781951e+00	4.03093450273266e+00	1.94708025688021e+00
235	4.75919103769883e+00	3.88840641232523e+00	2.88755045264104e+00	2.97262933340892e+00	6.85630205322318e+00	6.39834396902075e+00				235	4.09186974811897e+00	4.03891967338417e+00	2.32029374381562e+00	2.15728815348786e+00	2.40619183972009e+00	5.04646994447305e+00				235	4.14466016073865e+00	3.95275259167944e+00	2.21110785395423e+00	1.98065203296269e+00	2.47443395765653e+00	6.08014584838776e+00	1.91444735582841e+00	5.08208905902178e+00			235	4.14466016073865e+00	3.95275259167944e+00	2.21110785395423e+00	1.98065203296269e+00	2.47443395765653e+00	6.08014584838776e+00	1.91444735582841e+00	5.08208905902178e+00			235	4.42649167215819e+00	3.98852479216478e+00	2.38244509494611e+00	2.15120711937773e+00	5.36216652155321e+00	4.79799629787072e+00	2.14002481412691e+00
236	5.28489795520950e+00	4.26327778915811e+00	2.43740259528293e+00	2.40573718447404e+00	5.61190623356384e+00	6.85027117277229e+00				236	4.23151003964645e+00	3.99208686503336e+00	2.22151777353010e+00	2.00751398323979e+00	1.96749082426064e+00	5.32159205244172e+00				236	4.08378415442484e+00	3.86309403760059e+00	2.18621143183049e+00	1.77521010073366e+00	1.74080748062860e+00	5.85310518766854e+00	2.07201585344127e+00	4.93070165144194e+00			236	4.08378415442484e+00	3.86309403760059e+00	2.18621143183049e+00	1.77521010073366e+00	1.74080748062860e+00	5.85310518766854e+00	2.07201585344127e+00	4.93070165144194e+00			236	4.01456992335006e+00	4.15131974856474e+00	1.83835678391717e+00	1.88442801512263e+00	5.73568966388267e+00	4.59676702349294e+00	1.94564466927825e+00
237	4.56650666462812e+00	4.18765471361061e+00	2.33774985257861e+00	2.39785211498075e+00	5.46483910367378e+00	7.14183096199437e+00				237	4.10262201653597e+00	4.12436121253262e+00	2.56271997924649e+00	2.01637259215837e+00	1.84025058757231e+00	5.87676645198560e+00				237	4.21979031741181e+00	4.01031136857994e+00	2.18664040922728e+00	2.02331626264794e+00	2.48947706063528e+00	4.64081104696677e+00	3.60919261102744e+00	6.38897918528895e+00			237	4.21979031741181e+00	4.01031136857994e+00	2.18664040922728e+00	2.02331626264794e+00	2.48947706063528e+00	4.64081104696677e+00	3.60919261102744e+00	6.38897918528895e+00			237	4.27474813215476e+00	4.06283751520162e+00	2.37606911682450e+00	1.89453622786211e+00	4.12567887832025e+00	5.87445973642475e+00	1.91007115785574e+00
238	4.79449183586846e+00	4.12484308498598e+00	3.15335717030952e+00	2.93215971141971e+00	6.06021830444218e+00	7.45105671065013e+00				238	4.40809051780553e+00	3.87926465701883e+00	2.46681664266506e+00	2.12905937724313e+00	2.19526515525892e+00	7.05404057637607e+00				238	4.16210337149782e+00	4.25670607120767e+00	1.99293167086275e+00	1.91197639264854e+00	1.88369886411721e+00	6.36631628606979e+00	2.32998273044952e+00	6.20707231669597e+00			238	4.16210337149782e+00	4.25670607120767e+00	1.99293167086275e+00	1.91197639264854e+00	1.88369886411721e+00	6.36631628606979e+00	2.32998273044952e+00	6.20707231669597e+00			238	4.33335274873985e+00	3.53147163405327e+00	1.96066019064776e+00	1.98954810378334e+00	4.10964448177364e+00	5.80158310220296e+00	2.23710625472745e+00
239	4.67127524750476e+00	3.92925818162847e+00	3.00004353721475e+00	2.83921662360683e+00	6.41975162041407e+00	7.84812658357211e+00				239	3.94014981522828e+00	4.32234603239826e+00	1.92876665903547e+00	2.06691565114287e+00	2.15324828703341e+00	7.22923581805692e+00				239	4.12385484616189e+00	4.24966141035964e+00	2.29817866465843e+00	2.06154216993778e+00	2.03990194168657e+00	6.32697395898408e+00	3.74347974607798e+00	5.91000758221706e+00			239	4.12385484616189e+00	4.24966141035964e+00	2.29817866465843e+00	2.06154216993778e+00	2.03990194168657e+00	6.32697395898408e+00	3.74347974607798e+00	5.91000758221706e+00			239	4.12336250682508e+00	3.70788297526042e+00	2.18699750531730e+00	1.82483484845904e+00	3.72326886027235e+00	5.85300063347655e+00	1.89348645374042e+00
240	4.89497199574760e+00	3.80429315311987e+00	2.45792783636388e+00	2.21271340096929e+00	5.59087326228164e+00	5.52501234213625e+00				240	4.46159130310078e+00	3.97911215385155e+00	2.26684135206454e+00	2.05043730449215e+00	1.97679667614381e+00	5.94238580956664e+00				240	4.42347069707780e+00	4.30821057320340e+00	2.44455562306254e+00	2.14255674946763e+00	2.79359024804083e+00	5.02276523263947e+00	4.10826457818881e+00	6.23773111237248e+00			240	4.42347069707780e+00	4.30821057320340e+00	2.44455562306254e+00	2.14255674946763e+00	2.79359024804083e+00	5.02276523263947e+00	4.10826457818881e+00	6.23773111237248e+00			240	4.15835491149399e+00	3.50313251107967e+00	2.17762452912299e+00	1.99927833980658e+00	4.21223651748036e+00	6.82057722475656e+00	1.88283367475518e+00
241	4.65957711117260e+00	4.19576074918846e+00	2.41062447020718e+00	2.37821254978634e+00	5.33199231239107e+00	4.72401631093943e+00				241	3.82968613879470e+00	4.00722770288062e+00	2.17171739883109e+00	2.00329462766667e+00	1.78424567558011e+00	7.05081511450680e+00				241	4.70739311700377e+00	4.44782442713141e+00	2.17088034632421e+00	1.95785540007704e+00	1.81441229366338e+00	6.23030983338718e+00	3.82030544262985e+00	5.23648292242949e+00			241	4.70739311700377e+00	4.44782442713141e+00	2.17088034632421e+00	1.95785540007704e+00	1.81441229366338e+00	6.23030983338718e+00	3.82030544262985e+00	5.23648292242949e+00			241	4.16333837282674e+00	3.79808708254384e+00	2.06656898851924e+00	1.98507498890487e+00	4.09480197782682e+00	6.15753228502512e+00	1.84186410256124e+00
242	4.54655346926110e+00	3.74739234579636e+00	2.71571878732665e+00	2.67673227709775e+00	5.96632207443501e+00	6.42039806761244e+00				242	4.13397121517485e+00	3.82012541283196e+00	2.24094928680180e+00	1.99010171723080e+00	1.90029885426066e+00	6.32960748476797e+00				242	4.20598338197539e+00	3.90491068641652e+00	1.91985902327132e+00	1.87981918960208e+00	1.91786032348779e+00	6.42956706077134e+00	4.86826609243281e+00	7.47178091190896e+00			242	4.20598338197539e+00	3.90491068641652e+00	1.91985902327132e+00	1.87981918960208e+00	1.91786032348779e+00	6.42956706077134e+00	4.86826609243281e+00	7.47178091190896e+00			242	4.38760545193919e+00	3.86833036440528e+00	2.21322540077007e+00	1.93749616096985e+00	4.04736027773257e+00	5.67082381580544e+00	2.02114794966803e+00
243	4.52105441080152e+00	3.78654078711890e+00	2.02681050330277e+00	2.06380754616169e+00	6.43411222441657e+00	5.98427045727299e+00				243	4.40379914619689e+00	4.58439897652670e+00	2.10975885027607e+00	1.97072744971307e+00	1.80932871324985e+00	6.10623443476714e+00				243	4.27959247073932e+00	3.79259657640066e+00	2.18582404669825e+00	1.85827485987422e+00	2.10801977478089e+00	5.92009910058289e+00	5.34197055271699e+00	7.61583154518376e+00			243	4.27959247073932e+00	3.79259657640066e+00	2.18582404669825e+00	1.85827485987422e+00	2.10801977478089e+00	5.92009910058289e+00	5.34197055271699e+00	7.61583154518376e+00			243	4.36049042393517e+00	3.86194644886781e+00	2.05516658254191e+00	1.83966392484842e+00	4.25585990104246e+00	5.83951632055398e+00	1.86753704513057e+00
244	4.73084494224213e+00	4.14525913650740e+00	3.02567574038714e+00	2.89723981205470e+00	6.30920758651132e+00	6.06980899173902e+00				244	4.78953076092978e+00	4.11858496004709e+00	2.16686798796304e+00	2.04535712880108e+00	1.92142999953242e+00	6.14072206478556e+00				244	3.79660388957294e+00	4.27814925776689e+00	1.90565831975607e+00	2.01662525224204e+00	2.54332158712604e+00	5.62064002856202e+00	4.91122896123134e+00	7.03880350387571e+00			244	3.79660388957294e+00	4.27814925776689e+00	1.90565831975607e+00	2.01662525224204e+00	2.54332158712604e+00	5.62064002856202e+00	4.91122896123134e+00	7.03880350387571e+00			244	4.24352051717473e+00	4.15365913249327e+00	2.26959513690282e+00	1.86114313866975e+00	4.52648005384740e+00	5.48596393720847e+00	1.91656962638315e+00
245	4.80468563732640e+00	4.19799307960830e+00	2.74253636796084e+00	2.78514407104456e+00	6.26614873345166e+00	6.11924279464021e+00				245	4.72755726893598e+00	4.10295255001604e+00	2.52056907460456e+00	2.46642116096361e+00	1.93341960661301e+00	6.24010017615214e+00				245	4.03289213677752e+00	4.11644603891170e+00	1.98789582190606e+00	1.97938756126355e+00	2.16494435234053e+00	5.28961866638487e+00	5.16898095112144e+00	6.88239615850038e+00			245	4.03289213677752e+00	4.11644603891170e+00	1.98789582190606e+00	1.97938756126355e+00	2.16494435234053e+00	5.28961866638487e+00	5.16898095112144e+00	6.88239615850038e+00			245	4.47074087624102e+00	3.78219416554434e+00	1.93339547708779e+00	1.85912278802131e+00	4.33702161935788e+00	5.72289690582474e+00	2.01642018369827e+00
246	4.51510814471357e+00	3.96928650740083e+00	2.71981444502471e+00	2.47356923118797e+00	6.44668012062860e+00	5.64333189322080e+00				246	4.35082076175974e+00	4.41512400665466e+00	2.21498492974716e+00	2.35751359110122e+00	1.76900908799229e+00	6.21275269285975e+00				246	4.75732193901135e+00	3.98014398190804e+00	2.37999080203555e+00	2.04802837914245e+00	2.69003162220190e+00	5.33176374284346e+00	5.84677614788962e+00	7.04205584945263e+00			246	4.75732193901135e+00	3.98014398190804e+00	2.37999080203555e+00	2.04802837914245e+00	2.69003162220190e+00	5.33176374284346e+00	5.84677614788962e+00	7.04205584945263e+00			246	4.09875509567614e+00	3.73045400588284e+00	1.79081139600561e+00	1.90572739379259e+00	4.71643538207469e+00	5.99484688727185e+00	2.11507240326212e+00
247	4.63320096575126e+00	4.08968615225184e+00	2.19067709988257e+00	2.20724315295526e+00	6.13598989513167e+00	5.02558797047403e+00				247	4.67596256806896e+00	4.29995531826393e+00	2.37192702934904e+00	2.13440112612232e+00	1.87082974306693e+00	6.97434350492348e+00				247	4.54075096277409e+00	3.74280444073777e+00	2.17150740538075e+00	1.99379319895960e+00	2.16552728181487e+00	6.64652849119662e+00	5.11452962532153e+00	6.86905697156114e+00			247	4.54075096277409e+00	3.74280444073777e+00	2.17150740538075e+00	1.99379319895960e+00	2.16552728181487e+00	6.64652849119662e+00	5.11452962532153e+00	6.86905697156114e+00			247	4.23735019021523e+00	3.60529833870630e+00	1.87833651020209e+00	1.95806596818868e+00	4.41941602790374e+00	5.82208353724156e+00	1.82413538618153e+00
248	4.63234653917441e+00	4.05049092759145e+00	2.31054556924112e+00	2.25434883717800e+00	6.07849052363387e+00	4.94216776454878e+00				248	4.65188810583729e+00	4.18407092570495e+00	2.55821147124242e+00	2.51233218364637e+00	1.94352629568558e+00	6.25679072633217e+00				248	4.13600728147619e+00	3.76845398876218e+00	1.99792405288656e+00	1.96503945173911e+00	2.29839596739909e+00	6.21640619644782e+00	4.96153343870131e+00	7.07522267386126e+00			248	4.13600728147619e+00	3.76845398876218e+00	1.99792405288656e+00	1.96503945173911e+00	2.29839596739909e+00	6.21640619644782e+00	4.96153343870131e+00	7.07522267386126e+00			248	4.54149915690279e+00	3.66006144906172e+00	2.07892259021322e+00	1.97697500392499e+00	4.61585420058298e+00	5.70352125289207e+00	1.90606898969623e+00
249	4.83114644156048e+00	3.97919675964571e+00	2.28676207837370e+00	2.06495204316543e+00	6.41461555355290e+00	6.77649444315778e+00				249	4.29689023307633e+00	4.26740833040821e+00	2.26975769714381e+00	2.06863933214330e+00	1.82701062703261e+00	6.03517225823983e+00				249	4.41218266094388e+00	3.78445076476782e+00	1.99986748590448e+00	1.95015958218406e+00	1.85978366635400e+00	5.86381125430911e+00	5.52242084053921e+00	7.08372676563154e+00			249	4.41218266094388e+00	3.78445076476782e+00	1.99986748590448e+00	1.95015958218406e+00	1.85978366635400e+00	5.86381125430911e+00	5.52242084053921e+00	7.08372676563154e+00			249	4.46541388768741e+00	3.72584566316175e+00	1.94073488341057e+00	1.82808189944355e+00	4.14032124869241e+00	5.53347195901209e+00	2.09740867812132e+00
250	4.64231773178643e+00	4.27999845904136e+00	2.69082023297989e+00	2.43581628273042e+00	6.74999437316117e+00	6.77137208757818e+00				250	5.09891155900308e+00	4.34865337553212e+00	2.20659199507377e+00	2.17190441795634e+00	1.83881331565972e+00	5.85981842729190e+00				250	4.03474958721245e+00	4.10477900887695e+00	2.17617933404319e+00	1.95136603788527e+00	1.85735655898188e+00	6.22623878721324e+00	4.64772185676105e+00	7.42706239411007e+00			250	4.03474958721245e+00	4.10477900887695e+00	2.17617933404319e+00	1.95136603788527e+00	1.85735655898188e+00	6.22623878721324e+00	4.64772185676105e+00	7.42706239411007e+00			250	4.55371809728929e+00	3.60413992368267e+00	2.10450684222675e+00	1.92190654793466e+00	4.01212668068259e+00	5.95653594663833e+00	1.78778873234211e+00
251	4.56963946439915e+00	4.50282484097367e+00	2.57541195496622e+00	2.64894392515362e+00	7.09789288114404e+00	7.18361939383114e+00				251	5.00664638861369e+00	4.66892700609302e+00	2.55134065582777e+00	2.26615364830547e+00	1.95471035688767e+00	5.26274477330212e+00				251	4.25976373984719e+00	3.97246451090336e+00	2.10342852898413e+00	1.83887592752048e+00	2.13246681088990e+00	5.99286403913082e+00	5.09470921415247e+00	7.09473519418384e+00			251	4.25976373984719e+00	3.97246451090336e+00	2.10342852898413e+00	1.83887592752048e+00	2.13246681088990e+00	5.99286403913082e+00	5.09470921415247e+00	7.09473519418384e+00			251	4.09140991587191e+00	3.77211004491778e+00	2.14593682787305e+00	2.04371755077277e+00	4.75081775368931e+00	6.14588145538036e+00	1.95903566973247e+00
252	4.48558098036370e+00	4.10244065476286e+00	3.06509099846115e+00	2.86674034327313e+00	7.24607333424410e+00	7.00814001882930e+00				252	4.34800652961939e+00	3.90563264336441e+00	2.07343219066461e+00	2.10907162074116e+00	1.78210459498997e+00	6.35883151411127e+00				252	3.80074630111732e+00	3.85976070756283e+00	1.99492654322841e+00	2.01795665358863e+00	2.01553391791295e+00	5.63441859941124e+00	4.61102481415933e+00	6.89015361431830e+00			252	3.80074630111732e+00	3.85976070756283e+00	1.99492654322841e+00	2.01795665358863e+00	2.01553391791295e+00	5.63441859941124e+00	4.61102481415933e+00	6.89015361431830e+00			252	4.64679831328310e+00	3.66063573915792e+00	1.99256738926651e+00	1.86388335213220e+00	4.42863447606046e+00	5.73113648895168e+00	2.09268408550518e+00
253	4.51440182126313e+00	4.49520711346206e+00	2.71838820857988e+00	2.56741106963471e+00	7.14774554891538e+00	7.95303915824018e+00				253	4.53373055653738e+00	4.06218925632662e+00	2.46982703571577e+00	2.50916642538014e+00	1.99129016033600e+00	5.68141036895288e+00				253	4.08013702946429e+00	3.94364093151956e+00	2.18658865587711e+00	1.90517382986081e+00	2.19463908003480e+00	5.78380463440471e+00	5.88718246214436e+00	7.70311071326119e+00			253	4.08013702946429e+00	3.94364093151956e+00	2.18658865587711e+00	1.90517382986081e+00	2.19463908003480e+00	5.78380463440471e+00	5.88718246214436e+00	7.70311071326119e+00			253	4.38754738877454e+00	3.64383733110585e+00	2.19102445983569e+00	2.15117947640021e+00	4.79567479508219e+00	5.85133184841813e+00	2.00620543195623e+00
254	4.58636740370915e+00	3.93934408468089e+00	1.88902553279665e+00	1.87440794839007e+00	5.53687677746825e+00	7.16799251049655e+00				254	4.91426339040519e+00	4.52425698971028e+00	2.82098212900766e+00	2.57894362647866e+00	2.17098711852030e+00	5.24270281649493e+00				254	4.19900784401164e+00	3.81642839667644e+00	2.07153933532652e+00	1.99764507098837e+00	2.27669021337413e+00	7.07171900360905e+00	4.73848063198942e+00	7.15268501906899e+00			254	4.19900784401164e+00	3.81642839667644e+00	2.07153933532652e+00	1.99764507098837e+00	2.27669021337413e+00	7.07171900360905e+00	4.73848063198942e+00	7.15268501906899e+00			254	3.90413270543822e+00	3.64170392433284e+00	2.26840591760196e+00	2.02309577057187e+00	4.71052264026729e+00	6.32529354950892e+00	1.69355933431464e+00
255	4.65661407002059e+00	4.17271366771431e+00	2.26920230044826e+00	2.04887640061568e+00	5.74966576022919e+00	5.83897564648218e+00				255	3.96823299201831e+00	4.21067476005810e+00	2.30621474572016e+00	2.11512458031133e+00	1.93906541626723e+00	6.50580531629323e+00				255	3.75181362242886e+00	4.02322249882150e+00	2.35998288921150e+00	2.08703923827413e+00	2.10234731819941e+00	5.63230240723457e+00	4.88421389325912e+00	7.32515616172077e+00			255	3.75181362242886e+00	4.02322249882150e+00	2.35998288921150e+00	2.08703923827413e+00	2.10234731819941e+00	5.63230240723457e+00	4.88421389325912e+00	7.32515616172077e+00			255	4.06460654968744e+00	4.25677299597814e+00	1.93461378176665e+00	1.87097498907224e+00	4.08498058613493e+00	5.77120635071427e+00	2.09995207117030e+00
256	4.84510060633697e+00	4.18584605802882e+00	2.44292762288954e+00	2.20301497739291e+00	6.15830303318864e+00	6.79862797424358e+00				256	4.17983469864899e+00	4.15504027622302e+00	2.67034017983924e+00	2.40210421552092e+00	1.74069000849311e+00	7.14120302881492e+00				256	4.28193712929015e+00	4.18761115059066e+00	2.09248856461436e+00	2.08779727998197e+00	2.69406687251742e+00	5.24072168818312e+00	4.89245953930130e+00	7.20578573198885e+00			256	4.28193712929015e+00	4.18761115059066e+00	2.09248856461436e+00	2.08779727998197e+00	2.69406687251742e+00	5.24072168818312e+00	4.89245953930130e+00	7.20578573198885e+00			256	4.14464488521256e+00	3.91659070543187e+00	2.06388329584717e+00	1.87367951078286e+00	3.90995841891659e+00	5.57425960731639e+00	1.85680078871875e+00
257	5.10485856400930e+00	4.04814859940155e+00	2.06286966656523e+00	2.22266186970611e+00	6.14342156955126e+00	7.43048112429030e+00				257	4.47082235378076e+00	4.00409100327692e+00	1.86520442174192e+00	2.12284105643957e+00	2.06965594880609e+00	6.86901254304002e+00				257	3.73970930602156e+00	4.21707081020106e+00	2.23428943277869e+00	2.09071235068326e+00	1.84277815390204e+00	6.30005535406540e+00	4.82020809569470e+00	7.34035980204345e+00			257	3.73970930602156e+00	4.21707081020106e+00	2.23428943277869e+00	2.09071235068326e+00	1.84277815390204e+00	6.30005535406540e+00	4.82020809569470e+00	7.34035980204345e+00			257	4.09198577644417e+00	3.69684503619007e+00	1.95393941075400e+00	1.97161015775939e+00	4.99448799451742e+00	6.15222246445446e+00	2.00536073932108e+00
258	4.41826987660637e+00	4.12134255845557e+00	2.99516867544887e+00	2.99954951722748e+00	6.58974828869805e+00	6.79918249018269e+00				258	4.94632576717551e+00	4.38610736634541e+00	2.51112152312033e+00	2.36884928111362e+00	2.29349775187890e+00	4.91589448756933e+00				258	3.78037690810236e+00	3.92908588064185e+00	2.30694126612215e+00	2.06908608033543e+00	1.95020438569568e+00	4.74056505214746e+00	4.90030578530403e+00	7.60508694172280e+00			258	3.78037690810236e+00	3.92908588064185e+00	2.30694126612215e+00	2.06908608033543e+00	1.95020438569568e+00	4.74056505214746e+00	4.90030578530403e+00	7.60508694172280e+00			258	4.10365338866763e+00	3.60464339722492e+00	1.85589784617456e+00	1.90332885644275e+00	4.64440159075670e+00	5.93673021043993e+00	2.05763302953391e+00
259	4.71163227373908e+00	3.86469120260647e+00	2.88811254482932e+00	2.96319469892418e+00	6.57056862693860e+00	6.53821891817657e+00				259	4.88329558383037e+00	4.11860270225147e+00	2.30870303223628e+00	2.10623436905794e+00	1.96532970751297e+00	5.75575697464123e+00				259	3.97291601095320e+00	3.85775225478501e+00	2.43798858722072e+00	1.98397382074023e+00	2.24655395353710e+00	6.81926295349179e+00	4.96758269637714e+00	7.29377810957373e+00			259	3.97291601095320e+00	3.85775225478501e+00	2.43798858722072e+00	1.98397382074023e+00	2.24655395353710e+00	6.81926295349179e+00	4.96758269637714e+00	7.29377810957373e+00			259	3.92842609453988e+00	3.95362881199997e+00	2.10318699531440e+00	2.03289504087738e+00	4.46101328357253e+00	6.01636465987844e+00	1.92699475082092e+00
260	4.62612927008510e+00	4.21032842115224e+00	3.13336016615009e+00	3.21782161739297e+00	6.10036703372389e+00	6.64596404026122e+00				260	5.13681028486737e+00	4.55589217600698e+00	2.34126949674769e+00	2.07291053172253e+00	2.06939262981859e+00	6.57331274336857e+00				260	4.04908741501110e+00	4.07436693366598e+00	1.96812121496691e+00	2.02493619903417e+00	2.71304708381585e+00	7.02411694144412e+00	4.98664581813082e+00	7.29287218618040e+00			260	4.04908741501110e+00	4.07436693366598e+00	1.96812121496691e+00	2.02493619903417e+00	2.71304708381585e+00	7.02411694144412e+00	4.98664581813082e+00	7.29287218618040e+00			260	3.91613257908614e+00	3.58934047465295e+00	2.21859284171716e+00	2.05352543454419e+00	4.41673760285505e+00	5.70111779743071e+00	1.88528573034087e+00
261	4.45815410688597e+00	4.28417476432825e+00	3.59434171633191e+00	3.76182576332518e+00	6.87343796175006e+00	7.44999141482309e+00				261	5.02039596072920e+00	4.25413518288018e+00	3.20689540944078e+00	2.85862778446295e+00	2.17628022103752e+00	6.53006311070671e+00				261	4.24288808680703e+00	3.88781235429093e+00	2.25395728907572e+00	2.03951330361737e+00	2.14420683513579e+00	6.92350941802842e+00	5.07923350450079e+00	7.37350275827037e+00			261	4.24288808680703e+00	3.88781235429093e+00	2.25395728907572e+00	2.03951330361737e+00	2.14420683513579e+00	6.92350941802842e+00	5.07923350450079e+00	7.37350275827037e+00			261	4.68580286203938e+00	3.54270921340757e+00	1.97464430521355e+00	1.94560452118715e+00	3.73008388522858e+00	5.40003352889430e+00	2.00310994125788e+00
262	4.81158767606440e+00	3.97378983804766e+00	2.29194768039421e+00	2.26861580127222e+00	6.01792290967310e+00	6.51300036921019e+00				262	4.46172500041599e+00	4.60859667454331e+00	2.92954176444179e+00	2.81102441161427e+00	1.76640392367533e+00	6.64774561192342e+00				262	4.40663700521876e+00	3.80056296144604e+00	2.11325246590235e+00	2.14433538827652e+00	2.47190550891563e+00	5.37208035539080e+00	5.19535042031328e+00	6.50818525439384e+00			262	4.40663700521876e+00	3.80056296144604e+00	2.11325246590235e+00	2.14433538827652e+00	2.47190550891563e+00	5.37208035539080e+00	5.19535042031328e+00	6.50818525439384e+00			262	4.17106021840017e+00	4.14560021498560e+00	2.41018645471509e+00	1.91044077792593e+00	4.66563537395038e+00	5.69286160081209e+00	2.32053464725907e+00
263	4.96104745274996e+00	4.34050179939861e+00	2.27501445192236e+00	2.21492575353082e+00	6.64806880888514e+00	7.07299811059438e+00				263	4.75431091181774e+00	3.90955710833160e+00	2.40628735747032e+00	2.15848008998398e+00	2.14860071300786e+00	6.86316220564519e+00				263	4.11369209911914e+00	3.95029511095153e+00	2.07639000876428e+00	1.96231386214265e+00	2.04011680715756e+00	6.23068885097279e+00	5.09913078019659e+00	6.79959854664371e+00			263	4.11369209911914e+00	3.95029511095153e+00	2.07639000876428e+00	1.96231386214265e+00	2.04011680715756e+00	6.23068885097279e+00	5.09913078019659e+00	6.79959854664371e+00			263	4.07187262419420e+00	3.70065651530160e+00	2.57310461300600e+00	2.14571875265360e+00	5.02009593854646e+00	2.16865862223479e+00	2.07887250202885e+00
264	4.70588097584070e+00	4.41741591637454e+00	2.60347255440116e+00	2.41042967209472e+00	6.56153673041599e+00	7.18643947204192e+00				264	4.94055063412683e+00	3.99325729117197e+00	2.27352861854357e+00	2.43193197991233e+00	1.80951067664630e+00	6.39222671062843e+00				264	4.02027727905744e+00	3.92081438317355e+00	2.49441982687228e+00	2.09888271535838e+00	1.77065710566634e+00	6.26188342706274e+00	4.97201230072684e+00	7.75289238393929e+00			264	4.02027727905744e+00	3.92081438317355e+00	2.49441982687228e+00	2.09888271535838e+00	1.77065710566634e+00	6.26188342706274e+00	4.97201230072684e+00	7.75289238393929e+00			264	4.20543411121616e+00	4.40401943648368e+00	2.74156504937693e+00	1.87894594949620e+00	5.01822422500502e+00	1.80347828703541e+00	2.17246558848380e+00
265	4.92664844224861e+00	4.11420036099625e+00	2.93929771197668e+00	2.95651967834409e+00	6.26950113562958e+00	7.04429345814403e+00				265	4.67989301539478e+00	4.55032490116048e+00	2.85042867582237e+00	2.40462070440853e+00	2.05495761846184e+00	7.04957770888929e+00				265	4.00802597322069e+00	4.13376704211219e+00	2.01694521886749e+00	1.77050611567538e+00	1.83044450301137e+00	5.05336461924596e+00	5.24213641302714e+00	7.09732865749191e+00			265	4.00802597322069e+00	4.13376704211219e+00	2.01694521886749e+00	1.77050611567538e+00	1.83044450301137e+00	5.05336461924596e+00	5.24213641302714e+00	7.09732865749191e+00			265	4.12997352377302e+00	4.43701496172245e+00	2.64900608873969e+00	1.95971451118581e+00	5.19176385240690e+00	3.74573312146707e+00	3.01513139899158e+00
266	5.16197574340420e+00	4.16015161850032e+00	2.63439625207535e+00	2.40638458833946e+00	5.74013488008018e+00	6.88603046728139e+00				266	4.82928818155706e+00	4.07392144737299e+00	2.17557000635322e+00	2.15166059104590e+00	2.03822052871848e+00	6.51666190628291e+00				266	4.27371105197132e+00	4.13710442420895e+00	2.20417747690049e+00	2.04283957827070e+00	2.00017740030320e+00	5.82039065141966e+00	4.75704577643734e+00	7.57719962255045e+00			266	4.27371105197132e+00	4.13710442420895e+00	2.20417747690049e+00	2.04283957827070e+00	2.00017740030320e+00	5.82039065141966e+00	4.75704577643734e+00	7.57719962255045e+00			266	4.03440978363511e+00	3.94767529056282e+00	3.12162879000594e+00	2.17115061202186e+00	5.64427881986678e+00	4.02933672515107e+00	2.18061854135417e+00
267	4.99777416962822e+00	3.97925116493030e+00	2.26278088578045e+00	2.36024783884385e+00	5.67298260393402e+00	6.93182574727724e+00				267	4.25918402680962e+00	4.02917614475643e+00	2.00203228397235e+00	2.15929755211866e+00	2.08082339628826e+00	6.98204404288230e+00				267	4.42090671797423e+00	4.31510284218842e+00	2.39290023004384e+00	2.20966225832687e+00	2.56972663015426e+00	5.30567603392057e+00	4.64619695327330e+00	7.24655825851144e+00			267	4.42090671797423e+00	4.31510284218842e+00	2.39290023004384e+00	2.20966225832687e+00	2.56972663015426e+00	5.30567603392057e+00	4.64619695327330e+00	7.24655825851144e+00			267	4.17831084965088e+00	4.00839996930544e+00	2.90418999562583e+00	2.10235910353953e+00	5.22937282696240e+00	2.16206735443792e+00	1.74486175714008e+00
268	4.58352049883124e+00	4.37841491887675e+00	2.46450613457408e+00	2.37394916046641e+00	6.01334139068447e+00	7.93238137175061e+00				268	4.71831882623691e+00	4.21532239851690e+00	2.39881496665291e+00	2.16538726176241e+00	1.81095922846028e+00	5.71199287604273e+00				268	4.26203506515688e+00	3.86805021514932e+00	2.22292568769035e+00	1.87237518760185e+00	1.99879297683897e+00	5.89131524279052e+00	5.37473467544342e+00	7.77639862898996e+00			268	4.26203506515688e+00	3.86805021514932e+00	2.22292568769035e+00	1.87237518760185e+00	1.99879297683897e+00	5.89131524279052e+00	5.37473467544342e+00	7.77639862898996e+00			268	4.08843231304883e+00	3.76904802580516e+00	2.57631531203181e+00	1.88683708143851e+00	4.94942710220797e+00	2.16815082405316e+00	1.78964802389851e+00
269	4.90020143868728e+00	3.46176409684593e+00	1.99754171158402e+00	2.05211313925713e+00	6.42563230265744e+00	7.99125244425215e+00				269	4.77909229042801e+00	4.69011996081445e+00	2.71849060477088e+00	2.64935421203031e+00	2.07731508971721e+00	6.61769100014290e+00				269	4.10146379102155e+00	3.90484234976667e+00	1.99638712865702e+00	1.95351318393181e+00	2.12791720506854e+00	6.22025015746474e+00	5.09860222737444e+00	7.08583445351277e+00			269	4.10146379102155e+00	3.90484234976667e+00	1.99638712865702e+00	1.95351318393181e+00	2.12791720506854e+00	6.22025015746474e+00	5.09860222737444e+00	7.08583445351277e+00			269	3.95293797650154e+00	3.74204736458448e+00	3.15809743433663e+00	2.32062202680029e+00	5.37347002367644e+00	3.47586342285300e+00	1.87688741651052e+00
270	4.96586121445312e+00	3.86387612240363e+00	2.01477437111474e+00	2.06362497668813e+00	6.41639847690178e+00	7.27770338952934e+00				270	4.98489020660435e+00	4.09261242416433e+00	2.76480413531105e+00	2.55336059431076e+00	2.20736863498403e+00	6.80944296792359e+00				270	3.75994197150470e+00	4.16719661440741e+00	2.31239894018351e+00	2.01100622472971e+00	1.92647411312054e+00	5.89755123842730e+00	4.70304952073157e+00	7.70095800257328e+00			270	3.75994197150470e+00	4.16719661440741e+00	2.31239894018351e+00	2.01100622472971e+00	1.92647411312054e+00	5.89755123842730e+00	4.70304952073157e+00	7.70095800257328e+00			270	3.95261699637792e+00	3.98294653597216e+00	3.17579397536543e+00	2.23994941944474e+00	5.36580135220264e+00	4.15415703103788e+00	1.83679214578201e+00
271	4.95626301893766e+00	4.31878065125898e+00	2.65642576635504e+00	2.60381156137675e+00	5.84231941720368e+00	7.55865202302337e+00				271	4.95358227789921e+00	4.44079334192187e+00	2.44062283104378e+00	2.38215744454220e+00	1.86261090999851e+00	6.16156537424323e+00				271	4.40637248227104e+00	3.77176963971409e+00	2.10137002622570e+00	2.00214320184720e+00	2.36472730879889e+00	5.99754998147983e+00	4.42031484172301e+00	6.82006855549688e+00			271	4.40637248227104e+00	3.77176963971409e+00	2.10137002622570e+00	2.00214320184720e+00	2.36472730879889e+00	5.99754998147983e+00	4.42031484172301e+00	6.82006855549688e+00			271	3.98298859620369e+00	4.21761540176565e+00	2.66442177609879e+00	2.09192578671598e+00	5.51822167037227e+00	2.68030014172555e+00	1.76709681699175e+00
272	5.23293880612715e+00	3.99587612629983e+00	2.27161360471137e+00	2.28171793766558e+00	5.73989780217465e+00	7.33965238916180e+00				272	4.30809249243234e+00	4.16968436306797e+00	1.99198352183679e+00	2.13044599595698e+00	1.88720483618860e+00	6.69769039751815e+00				272	4.39024274316978e+00	3.88123793267888e+00	1.92766399183484e+00	1.96356728854736e+00	2.16103214334847e+00	6.91509000287205e+00	5.12471125684531e+00	6.52718489569056e+00			272	4.39024274316978e+00	3.88123793267888e+00	1.92766399183484e+00	1.96356728854736e+00	2.16103214334847e+00	6.91509000287205e+00	5.12471125684531e+00	6.52718489569056e+00			272	3.99797462391325e+00	4.06881853473723e+00	2.52536654530933e+00	1.88916506615737e+00	5.04009950902743e+00	3.88824401237054e+00	1.91868852843743e+00
273	4.79099765613549e+00	3.70952786875838e+00	2.67399739320215e+00	2.56711439632224e+00	6.24760191339950e+00	7.31259432863328e+00				273	4.38700665711413e+00	4.32555999432610e+00	2.39118424907794e+00	2.11307477842426e+00	2.16064514409381e+00	6.84064285342381e+00				273	4.11014439957234e+00	4.08450451614060e+00	2.36825565053246e+00	1.92376949215562e+00	1.96418722206848e+00	5.83883346924152e+00	4.49581157625062e+00	6.82981377643459e+00			273	4.11014439957234e+00	4.08450451614060e+00	2.36825565053246e+00	1.92376949215562e+00	1.96418722206848e+00	5.83883346924152e+00	4.49581157625062e+00	6.82981377643459e+00			273	3.91824158744680e+00	3.94924569533665e+00	3.03978656194877e+00	1.88137721343739e+00	4.84535227081740e+00	2.52457867037927e+00	1.83848340799683e+00
274	4.87169708911158e+00	4.11930249379736e+00	2.24057091810461e+00	2.16263075569184e+00	5.74212899694797e+00	8.52642528935437e+00				274	4.92145981288031e+00	4.41961935124222e+00	2.27062535398892e+00	2.15911899068171e+00	1.84433693119798e+00	6.44741308136390e+00				274	4.32423196907228e+00	4.17784375327041e+00	2.29001398185582e+00	2.07899705018622e+00	2.15244287065192e+00	5.27356081814987e+00	4.87453051203273e+00	7.43617821052890e+00			274	4.32423196907228e+00	4.17784375327041e+00	2.29001398185582e+00	2.07899705018622e+00	2.15244287065192e+00	5.27356081814987e+00	4.87453051203273e+00	7.43617821052890e+00			274	3.81013580680739e+00	4.20610083926361e+00	2.67043944424184e+00	1.95028737439326e+00	5.49484863697029e+00	3.14115243363414e+00	1.91991350420830e+00
275	4.47360429740381e+00	3.85285271961932e+00	2.34506053035410e+00	2.20956290896662e+00	5.77427615055156e+00	7.14388531336811e+00				275	4.66419206363921e+00	4.16438906325935e+00	2.57020494328138e+00	2.50738790292116e+00	2.05103664101328e+00	6.49232966744400e+00				275	4.37322404446799e+00	4.26511825124966e+00	2.32180633682201e+00	1.87726453319693e+00	1.88521105173295e+00	6.11269264092849e+00	5.35254489315886e+00	7.05352900331576e+00			275	4.37322404446799e+00	4.26511825124966e+00	2.32180633682201e+00	1.87726453319693e+00	1.88521105173295e+00	6.11269264092849e+00	5.35254489315886e+00	7.05352900331576e+00			275	4.61566420516022e+00	4.06622772270597e+00	2.52134023542917e+00	2.03768719215249e+00	5.07165047656762e+00	1.72512091860814e+00	1.69837461050107e+00
276	4.52978471076752e+00	4.44722142237651e+00	3.04404948142022e+00	2.47511282494216e+00	6.32225569923188e+00	7.25593920894797e+00				276	4.18783482409919e+00	3.99872725421109e+00	1.98326516152869e+00	2.20887342920756e+00	1.92331042571544e+00	6.40292788169656e+00				276	4.30926139296501e+00	4.52753304122809e+00	2.78011311357671e+00	2.34508964692175e+00	2.22227383074785e+00	6.43681229921514e+00	5.33423913070752e+00	7.15928113026974e+00			276	4.30926139296501e+00	4.52753304122809e+00	2.78011311357671e+00	2.34508964692175e+00	2.22227383074785e+00	6.43681229921514e+00	5.33423913070752e+00	7.15928113026974e+00			276	4.15600032695598e+00	3.76321361276549e+00	2.95779304501346e+00	1.89907071592145e+00	5.65580170462921e+00	2.90036345520757e+00	1.92526983735544e+00
277	4.24850461702585e+00	3.74275225863646e+00	2.46257036402051e+00	2.38256565071189e+00	6.48778900326305e+00	7.37321274856758e+00				277	4.37021627866163e+00	4.41893106256059e+00	2.54540179503851e+00	2.17156395660293e+00	1.97396724244495e+00	6.78394697290498e+00				277	4.04413399970828e+00	4.21324816219482e+00	2.09508251836987e+00	1.94981128266896e+00	2.27521369185286e+00	6.18205022631149e+00	5.24219732125373e+00	7.17283028897772e+00			277	4.04413399970828e+00	4.21324816219482e+00	2.09508251836987e+00	1.94981128266896e+00	2.27521369185286e+00	6.18205022631149e+00	5.24219732125373e+00	7.17283028897772e+00			277	4.16483667113983e+00	4.26468205593990e+00	2.71073066728202e+00	2.06719660334884e+00	5.18261043630722e+00	3.36731762829558e+00	2.11180892489138e+00
278	4.77545482464914e+00	4.13127041121510e+00	2.57469655043972e+00	2.51852649921925e+00	6.04782303434915e+00	7.30474676539948e+00				278	4.24660338875668e+00	4.39786328759673e+00	2.90627603559808e+00	2.33741484524976e+00	2.14887840358657e+00	5.93100565694593e+00				278	3.98961832044708e+00	3.90553818192557e+00	2.30624390702831e+00	2.10388792884480e+00	2.52036773485022e+00	5.31414786390611e+00	4.86735822322263e+00	6.98941384468695e+00			278	3.98961832044708e+00	3.90553818192557e+00	2.30624390702831e+00	2.10388792884480e+00	2.52036773485022e+00	5.31414786390611e+00	4.86735822322263e+00	6.98941384468695e+00			278	4.00856783895901e+00	4.04175606030399e+00	2.39068831819455e+00	2.00578028354528e+00	5.05464332859289e+00	2.82325639274921e+00	1.96806429050079e+00
279	4.15894126810244e+00	3.68619644501959e+00	2.16685784540067e+00	2.10699957417888e+00	7.38837835642866e+00	8.12928626685267e+00				279	4.71966018128684e+00	4.45184123317917e+00	2.71808962499065e+00	2.55256451790122e+00	2.51557098522985e+00	7.18790011100366e+00				279	4.15770538322949e+00	4.52064683217112e+00	2.15092214753803e+00	1.96125014205084e+00	1.69457244770270e+00	5.99809433454677e+00	5.36161621790315e+00	7.46345563265655e+00			279	4.15770538322949e+00	4.52064683217112e+00	2.15092214753803e+00	1.96125014205084e+00	1.69457244770270e+00	5.99809433454677e+00	5.36161621790315e+00	7.46345563265655e+00			279	4.08526259831387e+00	4.13288497778329e+00	2.73438636154092e+00	2.08316368122706e+00	4.77305332757387e+00	1.88764271211830e+00	2.19160547881456e+00
280	4.40266200001328e+00	4.24684596055227e+00	2.78418627984964e+00	2.76377276377301e+00	6.77538481531535e+00	8.71484018118094e+00				280	4.33221973435631e+00	4.29897422998128e+00	2.11488388746455e+00	2.06602492084855e+00	1.84540982885707e+00	6.38909614982026e+00				280	4.14180373955821e+00	4.07395595001861e+00	2.04403119632218e+00	1.90896808763899e+00	2.13166365245420e+00	5.59141179032945e+00	4.84198787844136e+00	7.35465335379572e+00			280	4.14180373955821e+00	4.07395595001861e+00	2.04403119632218e+00	1.90896808763899e+00	2.13166365245420e+00	5.59141179032945e+00	4.84198787844136e+00	7.35465335379572e+00			280	4.17599795624976e+00	3.98886408362592e+00	3.13044412690950e+00	2.01738355140771e+00	4.89073668271628e+00	2.55636012590222e+00	1.71465207974414e+00
281	4.41666912276859e+00	3.83210246282340e+00	2.36196757052826e+00	2.19459612180910e+00	6.96637611974768e+00	8.39741291865800e+00				281	4.58354479596351e+00	3.98239598172411e+00	2.17281531380600e+00	2.07752809623012e+00	2.30340204901915e+00	6.80309633938722e+00				281	4.04842450362553e+00	4.04490906109625e+00	1.95753069087691e+00	2.09339707018150e+00	1.85084000600370e+00	7.14728504081511e+00	5.01855838783374e+00	7.22249895335164e+00			281	4.04842450362553e+00	4.04490906109625e+00	1.95753069087691e+00	2.09339707018150e+00	1.85084000600370e+00	7.14728504081511e+00	5.01855838783374e+00	7.22249895335164e+00			281	4.46464826673266e+00	3.71932745455113e+00	2.04560333920147e+00	1.96452701167538e+00	5.34889468205311e+00	3.91198400254027e+00	1.82278584848923e+00
282	4.36035284895905e+00	4.18825545554692e+00	2.08003157499159e+00	2.42513211830101e+00	6.64972800261444e+00	8.21044338899398e+00				282	3.95216357376039e+00	3.80185273343629e+00	1.97132827028285e+00	2.05214335072087e+00	2.02080344341478e+00	6.47734044572302e+00				282	4.07603899251045e+00	4.17197470287600e+00	2.07270201705518e+00	1.91280318181043e+00	2.19559649929241e+00	6.00431376594625e+00	4.83443985591495e+00	6.99195684805341e+00			282	4.07603899251045e+00	4.17197470287600e+00	2.07270201705518e+00	1.91280318181043e+00	2.19559649929241e+00	6.00431376594625e+00	4.83443985591495e+00	6.99195684805341e+00			282	3.96673203004104e+00	3.75443191787081e+00	2.50966042846524e+00	1.90707910675342e+00	5.11478734771003e+00	3.01676692564233e+00	2.06489617938458e+00
283	4.83768405071254e+00	4.12965191292469e+00	3.18229479771580e+00	3.11608279995263e+00	6.64719126185421e+00	7.04713811354896e+00				283	5.00218137754177e+00	4.18233580963703e+00	2.29054173817575e+00	2.20590556777577e+00	1.92957207236718e+00	7.08223585356176e+00				283	4.29548522214229e+00	3.98753297266742e+00	2.04714960413770e+00	1.98349496224950e+00	1.80761314731978e+00	5.49402969464072e+00	4.91733643740299e+00	6.95205302981425e+00			283	4.29548522214229e+00	3.98753297266742e+00	2.04714960413770e+00	1.98349496224950e+00	1.80761314731978e+00	5.49402969464072e+00	4.91733643740299e+00	6.95205302981425e+00			283	4.25412921892335e+00	3.48825294960618e+00	2.61189007388474e+00	2.21524934625812e+00	5.18076179052095e+00	3.89064742184473e+00	3.01173198320540e+00
284	4.83308250509452e+00	4.61893100604025e+00	2.81267268168065e+00	2.60382296419487e+00	6.01391556886397e+00	7.15487912095306e+00				284	4.81697307810283e+00	4.17065932776338e+00	2.16852555075704e+00	2.09362810176688e+00	2.26708615581824e+00	6.55711223819186e+00				284	3.93013425047806e+00	4.05340147061975e+00	2.30021639632228e+00	2.06824044258310e+00	1.84869969058227e+00	6.27798589243057e+00	4.55639903941509e+00	7.21275917300759e+00			284	3.93013425047806e+00	4.05340147061975e+00	2.30021639632228e+00	2.06824044258310e+00	1.84869969058227e+00	6.27798589243057e+00	4.55639903941509e+00	7.21275917300759e+00			284	4.15109178565393e+00	3.57235330347282e+00	2.18718553563774e+00	1.86844223461763e+00	4.95015180754923e+00	2.00219342804352e+00	2.02325901594287e+00
285	4.53485485866385e+00	4.27496904702738e+00	2.11426150661667e+00	2.01273020971028e+00	6.00199560841404e+00	7.35155929814795e+00				285	4.93302786190771e+00	4.35334395959985e+00	2.40459993857902e+00	2.36912898192697e+00	1.91264061654584e+00	6.40010747223751e+00				285	4.34400982175401e+00	4.08834792959036e+00	2.09419246531775e+00	1.96357430510040e+00	2.21531805078201e+00	6.56063797470455e+00	4.99573507109301e+00	7.68477756191508e+00			285	4.34400982175401e+00	4.08834792959036e+00	2.09419246531775e+00	1.96357430510040e+00	2.21531805078201e+00	6.56063797470455e+00	4.99573507109301e+00	7.68477756191508e+00			285	4.04593332342474e+00	3.73850448884375e+00	2.61796017358547e+00	2.04894789224860e+00	4.49720907358491e+00	1.62402528905262e+00	1.70013111414372e+00
286	4.92073581462044e+00	4.23380379587759e+00	3.41883511246763e+00	3.04041724621467e+00	6.06835645120233e+00	5.46450057389906e+00				286	4.95900593734105e+00	4.31662335973344e+00	2.47582461247395e+00	2.43222362550315e+00	2.25022159222101e+00	6.66365132645147e+00				286	4.28660447012286e+00	4.20160165308729e+00	2.15150450775830e+00	1.97760762462153e+00	2.14489999379282e+00	6.99470786475070e+00	5.31393424373319e+00	7.32211181232746e+00			286	4.28660447012286e+00	4.20160165308729e+00	2.15150450775830e+00	1.97760762462153e+00	2.14489999379282e+00	6.99470786475070e+00	5.31393424373319e+00	7.32211181232746e+00			286	4.35563807286288e+00	3.98489118335190e+00	2.48645685703088e+00	1.99245532492593e+00	4.33026131469608e+00	1.69961344846135e+00	1.81420314696118e+00
287	4.63699532536964e+00	4.35258547735115e+00	2.62025308259616e+00	2.43437423413655e+00	6.78735580750485e+00	6.92505578118432e+00				287	4.90493409057394e+00	4.13194381375384e+00	2.17037632160697e+00	2.16159595122964e+00	1.84855977837793e+00	6.77581551615414e+00				287	4.35038044982854e+00	4.02899279513090e+00	2.14585787038672e+00	1.89810207311161e+00	2.25727309638583e+00	5.48251467413290e+00	4.63312707652689e+00	7.81519132421072e+00			287	4.35038044982854e+00	4.02899279513090e+00	2.14585787038672e+00	1.89810207311161e+00	2.25727309638583e+00	5.48251467413290e+00	4.63312707652689e+00	7.81519132421072e+00			287	4.13808280290254e+00	3.58318741675207e+00	1.96785745640814e+00	1.97574743393994e+00	4.49546183321694e+00	1.81338496800566e+00	1.84438557383988e+00
288	4.50670088495040e+00	3.95219253934593e+00	2.49689971468343e+00	2.44761134729772e+00	7.61245495770781e+00	6.70719794180350e+00				288	4.59998996294945e+00	4.06051191200481e+00	2.46279590300263e+00	2.49869981377985e+00	2.17011905885725e+00	6.50385891733981e+00				288	4.32144839339879e+00	4.17589176325992e+00	1.96328118726317e+00	1.96790914084042e+00	1.95058191196908e+00	5.78073068725295e+00	4.59950523594569e+00	6.99518904562100e+00			288	4.32144839339879e+00	4.17589176325992e+00	1.96328118726317e+00	1.96790914084042e+00	1.95058191196908e+00	5.78073068725295e+00	4.59950523594569e+00	6.99518904562100e+00			288	4.47053395445566e+00	3.67423822519654e+00	2.02882077550540e+00	1.95104663786730e+00	4.61749162014153e+00	1.78011079555286e+00	2.17522170300546e+00
289	4.76651761550774e+00	4.18745295416833e+00	3.17091930912689e+00	2.87686722732809e+00	5.99241337315401e+00	6.41460171520817e+00				289	4.49692723926325e+00	4.42242670149383e+00	3.03990623200972e+00	2.95019971330275e+00	1.98805949194990e+00	6.43103916577263e+00				289	4.09631583428222e+00	4.33363504954369e+00	2.30758200659815e+00	1.99736537049320e+00	1.86338660283301e+00	5.62211433748294e+00	5.43557596735186e+00	7.29601724844873e+00			289	4.09631583428222e+00	4.33363504954369e+00	2.30758200659815e+00	1.99736537049320e+00	1.86338660283301e+00	5.62211433748294e+00	5.43557596735186e+00	7.29601724844873e+00			289	4.61547956084733e+00	4.00559974422807e+00	2.22367106138432e+00	2.04785086456994e+00	4.07752249946211e+00	1.88338571947295e+00	1.90895496194757e+00
290	5.05195114049666e+00	4.35465693932535e+00	3.32334364832430e+00	3.28634997788345e+00	6.97413437669919e+00	7.30927299358760e+00				290	4.73188343722521e+00	4.61553656788908e+00	2.78005200401604e+00	2.55032921383769e+00	2.14070260569667e+00	6.33189839393867e+00				290	3.99280378401737e+00	4.00327303965681e+00	2.40736289028740e+00	2.04984671682643e+00	3.29222923413872e+00	4.32589114290972e+00	5.03111807099573e+00	7.36695473720189e+00			290	3.99280378401737e+00	4.00327303965681e+00	2.40736289028740e+00	2.04984671682643e+00	3.29222923413872e+00	4.32589114290972e+00	5.03111807099573e+00	7.36695473720189e+00			290	3.92030359982875e+00	3.78711314776564e+00	2.10213140092348e+00	1.85129433750176e+00	4.73784994195665e+00	2.10947394511268e+00	2.76736683738406e+00
291	5.38937965521859e+00	4.30375633518580e+00	2.44156546719872e+00	2.33892810825905e+00	5.66734008751276e+00	5.48482084713230e+00				291	5.42345123146478e+00	4.30857151258109e+00	2.62092556621773e+00	2.25543544002887e+00	1.82975179955253e+00	6.39126056620253e+00				291	4.47401428856114e+00	4.39356020384083e+00	2.51756510090054e+00	2.05495862825754e+00	1.85588499435891e+00	6.54627319713404e+00	4.91524676859389e+00	7.52639065850124e+00			291	4.47401428856114e+00	4.39356020384083e+00	2.51756510090054e+00	2.05495862825754e+00	1.85588499435891e+00	6.54627319713404e+00	4.91524676859389e+00	7.52639065850124e+00			291	4.38572236685100e+00	3.83267652516467e+00	1.93182045493060e+00	1.89029288526950e+00	4.78229623658555e+00	4.10159312092276e+00	1.97218127804712e+00
292	4.74421916054949e+00	4.43149834253902e+00	2.81785693051982e+00	2.60151933474181e+00	5.98822162635907e+00	7.21110506014319e+00				292	4.88299592262980e+00	4.54824638487818e+00	2.28329796139899e+00	2.13183713189891e+00	1.99422215249333e+00	6.33372106633731e+00				292	4.07383449542631e+00	4.31243106629920e+00	2.36968487878653e+00	2.06071587050684e+00	2.22865050508316e+00	5.61831333942337e+00	4.86843626516397e+00	7.42009875734845e+00			292	4.07383449542631e+00	4.31243106629920e+00	2.36968487878653e+00	2.06071587050684e+00	2.22865050508316e+00	5.61831333942337e+00	4.86843626516397e+00	7.42009875734845e+00			292	4.27235264061437e+00	3.81262339709639e+00	2.06357711228179e+00	1.90658764606035e+00	5.89413883131458e+00	4.63062760135420e+00	1.91697957318279e+00
293	4.47230341983832e+00	4.56230260027476e+00	2.85877836543107e+00	2.56542338079932e+00	6.66111995951025e+00	6.63265565845133e+00				293	4.85586886107958e+00	4.50014414626977e+00	2.40762808691165e+00	2.40161817450797e+00	1.90126000474156e+00	6.08100868219347e+00				293	4.54029310613826e+00	4.18900970447267e+00	1.98651312915949e+00	1.88676093912781e+00	1.81846274390170e+00	6.45530213700916e+00	5.04257175325171e+00	7.34711122032909e+00			293	4.54029310613826e+00	4.18900970447267e+00	1.98651312915949e+00	1.88676093912781e+00	1.81846274390170e+00	6.45530213700916e+00	5.04257175325171e+00	7.34711122032909e+00			293	3.85616565547794e+00	3.91231171820594e+00	2.31846839738162e+00	1.97325555221208e+00	5.01288547579425e+00	4.26699265224110e+00	2.27257127016260e+00
294	4.57968190592555e+00	4.28292862400517e+00	2.69331024958013e+00	2.41766475820754e+00	6.50030059938465e+00	7.85842229394014e+00				294	4.88169382292034e+00	4.28073862060066e+00	2.09790870133132e+00	2.22411657127296e+00	2.13791348004028e+00	6.49065418532667e+00				294	3.97722901953134e+00	4.35211668035428e+00	2.33998597322666e+00	1.99185545187829e+00	2.50427426686866e+00	5.98550797184624e+00	4.99256021045880e+00	8.13075773301553e+00			294	3.97722901953134e+00	4.35211668035428e+00	2.33998597322666e+00	1.99185545187829e+00	2.50427426686866e+00	5.98550797184624e+00	4.99256021045880e+00	8.13075773301553e+00			294	4.75227949439758e+00	3.99473201162162e+00	2.09772167253088e+00	1.76772586831486e+00	5.81622022466916e+00	3.97627571802243e+00	2.10695407767943e+00
295	4.55680792086970e+00	4.36003839127727e+00	2.75834073678794e+00	2.43794954037600e+00	5.59876643261059e+00	7.26885943519870e+00				295	4.72588749495732e+00	4.10055528632610e+00	2.17806037190789e+00	2.06860667459296e+00	1.96846084862450e+00	6.41047556428309e+00				295	3.97800390421109e+00	3.95989671833932e+00	2.23013614167367e+00	2.00356763335276e+00	2.11363533461194e+00	5.92217427651316e+00	4.79654315239239e+00	7.26339804705599e+00			295	3.97800390421109e+00	3.95989671833932e+00	2.23013614167367e+00	2.00356763335276e+00	2.11363533461194e+00	5.92217427651316e+00	4.79654315239239e+00	7.26339804705599e+00			295	4.30377705623396e+00	3.80199960851654e+00	2.14388090178536e+00	2.01434626048571e+00	4.33357648728686e+00	1.86018266422278e+00	2.13884415208535e+00
296	4.70318508863871e+00	4.15943411696597e+00	2.45134123362235e+00	2.17399038590636e+00	6.73928569832945e+00	6.85175786109920e+00				296	4.22250122320878e+00	3.90908873852469e+00	2.23711965734091e+00	2.17992541502294e+00	1.90004444685496e+00	6.00508085174899e+00				296	4.33764970883180e+00	4.09714968155681e+00	2.24540091653946e+00	2.08303254402582e+00	1.99826430506558e+00	5.32332085577031e+00	4.84431407861373e+00	7.00129212766546e+00			296	4.33764970883180e+00	4.09714968155681e+00	2.24540091653946e+00	2.08303254402582e+00	1.99826430506558e+00	5.32332085577031e+00	4.84431407861373e+00	7.00129212766546e+00			296	4.26487960289193e+00	3.84769158204021e+00	2.28990762109675e+00	1.92904994582069e+00	4.93670968313874e+00	1.77189071855373e+00	2.16515412217259e+00
297	4.63227992696935e+00	4.15177188894792e+00	2.43599911256465e+00	2.55024906654269e+00	6.16924597637999e+00	6.74345438791326e+00				297	5.50576342631005e+00	4.61092982711977e+00	2.61711943828101e+00	2.43147278284093e+00	2.36615220110340e+00	5.71842971854559e+00				297	4.09515122707260e+00	4.03771747839154e+00	2.29505958404801e+00	1.92697621007846e+00	1.99754397595871e+00	5.83509226870240e+00	5.02219573963471e+00	7.45967937153289e+00			297	4.09515122707260e+00	4.03771747839154e+00	2.29505958404801e+00	1.92697621007846e+00	1.99754397595871e+00	5.83509226870240e+00	5.02219573963471e+00	7.45967937153289e+00			297	3.79399933491739e+00	3.91373089335443e+00	2.05137711164855e+00	1.85008958696522e+00	4.64395802953114e+00	1.63275960182230e+00	2.09014462908529e+00
298	5.10946357829121e+00	4.41155927759737e+00	2.73243407531003e+00	2.37588008136450e+00	6.05548270543772e+00	6.22698199958455e+00				298	4.85085715430992e+00	4.58961292813138e+00	3.25025253109328e+00	3.06385704999138e+00	1.98169654677627e+00	6.28605175661490e+00				298	4.01484623235815e+00	4.29067084088575e+00	2.27718428939591e+00	2.08685183821646e+00	1.89090846684968e+00	6.23093262097048e+00	5.23652999152093e+00	7.62610573787023e+00			298	4.01484623235815e+00	4.29067084088575e+00	2.27718428939591e+00	2.08685183821646e+00	1.89090846684968e+00	6.23093262097048e+00	5.23652999152093e+00	7.62610573787023e+00			298	3.90206335970608e+00	4.11899515414712e+00	2.34565411017290e+00	1.90228574079657e+00	4.71271130034401e+00	1.89901658546600e+00	1.85142810522748e+00
299	4.72623293172982e+00	4.32169385393470e+00	2.24267906508314e+00	2.20729347294747e+00	6.22009574468271e+00	6.74469547566746e+00				299	4.46776334966424e+00	4.13341188816179e+00	2.11070495004971e+00	2.07487451229457e+00	2.26402201801446e+00	6.87799166185583e+00				299	4.66583500914955e+00	4.21932726849005e+00	2.02126900948403e+00	2.17375463204470e+00	2.12892776407270e+00	6.89694994470663e+00	5.31014412044961e+00	7.20385351314388e+00			299	4.66583500914955e+00	4.21932726849005e+00	2.02126900948403e+00	2.17375463204470e+00	2.12892776407270e+00	6.89694994470663e+00	5.31014412044961e+00	7.20385351314388e+00			299	3.93814453810439e+00	3.77234177905252e+00	2.23226487846434e+00	1.92263057419061e+00	4.10798018420208e+00	1.93668457188621e+00	1.76430167807555e+00
300	4.83970031885239e+00	4.44182419074921e+00	3.52773265909421e+00	3.38570807508972e+00	6.52660634016357e+00	8.25124939857472e+00				300	4.43711972066503e+00	4.05034280542192e+00	2.24823079094964e+00	2.29717400258869e+00	2.06431144801816e+00	6.96589809565739e+00				300	4.09305410383926e+00	4.28174110160030e+00	2.19258819435033e+00	2.02525819806284e+00	1.84270929014077e+00	5.81262474342429e+00	5.19660436651586e+00	7.27496655027010e+00			300	4.09305410383926e+00	4.28174110160030e+00	2.19258819435033e+00	2.02525819806284e+00	1.84270929014077e+00	5.81262474342429e+00	5.19660436651586e+00	7.27496655027010e+00			300	4.09794539701985e+00	3.55600503992767e+00	2.38721496756210e+00	2.01485337120072e+00	5.12462665005821e+00	1.82691337965126e+00	1.97067174813039e+00
301	5.32316112934260e+00	4.40973067873492e+00	2.76479660899808e+00	2.50281078600505e+00	6.78998850461372e+00	8.13455388846231e+00				301	4.26895906963145e+00	4.02290417734146e+00	2.23119872059258e+00	2.02804525486009e+00	1.98032555570854e+00	6.57637602991575e+00				301	3.94462844557069e+00	4.05802195362845e+00	2.22661552548129e+00	2.02630707001494e+00	2.21125499577417e+00	6.42025022731486e+00	4.95335596318509e+00	7.61630318684291e+00			301	3.94462844557069e+00	4.05802195362845e+00	2.22661552548129e+00	2.02630707001494e+00	2.21125499577417e+00	6.42025022731486e+00	4.95335596318509e+00	7.61630318684291e+00			301	4.04496885668930e+00	3.69528001846536e+00	2.04621132937594e+00	1.85150653563658e+00	4.21410602227133e+00	2.08491293448224e+00	2.02712718648083e+00
302	4.81802286565138e+00	4.18380444801283e+00	2.66469171284516e+00	2.56935594436698e+00	7.13476574262268e+00	8.13195718210177e+00				302	4.81468420892087e+00	3.92923370312015e+00	2.43292434259685e+00	2.30357398467991e+00	1.93710312232359e+00	5.73275297968834e+00				302	4.02188643239560e+00	4.09750856959094e+00	2.29841791815538e+00	1.96701230014564e+00	1.88662946735342e+00	6.05242347936931e+00	4.64755693214773e+00	7.47260245472361e+00			302	4.02188643239560e+00	4.09750856959094e+00	2.29841791815538e+00	1.96701230014564e+00	1.88662946735342e+00	6.05242347936931e+00	4.64755693214773e+00	7.47260245472361e+00			302	4.15544134146038e+00	3.85775581079854e+00	2.28164428870541e+00	1.92525466816070e+00	4.43401198907739e+00	1.85946810837115e+00	2.10503696523081e+00
303	5.03414741849805e+00	4.68220223473464e+00	3.50687209915900e+00	3.13387028810620e+00	6.90452451504053e+00	8.08484396119565e+00				303	4.53819542409602e+00	4.08455838734253e+00	2.12294590859100e+00	2.09140226982980e+00	2.15634124154322e+00	6.18502127612022e+00				303	3.94893675684593e+00	4.15331809953452e+00	2.18549180969387e+00	1.91981948893864e+00	1.89345027931117e+00	5.39703156155976e+00	4.93215348478808e+00	7.49033248698649e+00			303	3.94893675684593e+00	4.15331809953452e+00	2.18549180969387e+00	1.91981948893864e+00	1.89345027931117e+00	5.39703156155976e+00	4.93215348478808e+00	7.49033248698649e+00			303	3.96399921197422e+00	3.58891916188022e+00	2.09070007668852e+00	1.87619674341447e+00	4.75626961011856e+00	1.75456947793498e+00	1.96154942197971e+00
304	4.87530975963789e+00	4.32044659316442e+00	2.34565067592844e+00	2.23930306423655e+00	6.63155894623330e+00	8.01416504075346e+00				304	4.22704301561610e+00	4.07069529970326e+00	2.26394883654697e+00	2.12384714818089e+00	3.15201490492890e+00	7.99678553528344e+00				304	4.29523160151904e+00	4.25894833483656e+00	2.31717630291079e+00	2.06384090556804e+00	1.82289266462912e+00	6.95783129065787e+00	4.91778582991955e+00	7.36484022589202e+00			304	4.29523160151904e+00	4.25894833483656e+00	2.31717630291079e+00	2.06384090556804e+00	1.82289266462912e+00	6.95783129065787e+00	4.91778582991955e+00	7.36484022589202e+00			304	4.67570064002075e+00	4.00140553315100e+00	2.21781344853754e+00	2.15806788328072e+00	4.94668526066672e+00	2.14155398765389e+00	1.80102593249023e+00
305	4.72670877961654e+00	3.82803690095858e+00	2.81230495477603e+00	2.65633766726154e+00	6.12188122341866e+00	7.36209378933937e+00				305	4.15197749691957e+00	3.83027739339783e+00	2.06077114663754e+00	2.18387920451283e+00	1.93922959603507e+00	5.66569720444566e+00				305	4.14311799649636e+00	3.91384646061872e+00	2.47076588239087e+00	2.14632073044559e+00	1.90966429291392e+00	5.63768281219786e+00	5.01947698196246e+00	7.88541689697344e+00			305	4.14311799649636e+00	3.91384646061872e+00	2.47076588239087e+00	2.14632073044559e+00	1.90966429291392e+00	5.63768281219786e+00	5.01947698196246e+00	7.88541689697344e+00			305	4.46439640686562e+00	3.99334892693946e+00	2.06136905532653e+00	1.86721956135882e+00	3.67711957452327e+00	1.83503028625683e+00	1.95603750997684e+00
306	4.78766452045669e+00	4.30268366939090e+00	2.22025819693175e+00	2.44068206893375e+00	6.04987378247413e+00	7.84169884922644e+00				306	4.69214895587462e+00	3.76197517744312e+00	2.16501257800959e+00	2.08513009938670e+00	1.77593272174694e+00	5.73449490115405e+00				306	4.46575327779995e+00	4.27255917223304e+00	1.84861303069930e+00	2.01038290336279e+00	2.26981466728991e+00	7.09937717006940e+00	5.28284858076306e+00	7.08125150488465e+00			306	4.46575327779995e+00	4.27255917223304e+00	1.84861303069930e+00	2.01038290336279e+00	2.26981466728991e+00	7.09937717006940e+00	5.28284858076306e+00	7.08125150488465e+00			306	4.56276773971986e+00	4.08043240834585e+00	2.00811741944169e+00	1.95983100801074e+00	4.35242355120606e+00	1.76839039696195e+00	1.86853117732788e+00
307	4.64798415063923e+00	4.61241065377202e+00	2.62915445873106e+00	2.24472555464866e+00	4.51500050421344e+00	6.10198451228959e+00				307	4.55153662272786e+00	3.85851803664246e+00	2.26659174721877e+00	2.29594323503509e+00	1.80382758685070e+00	5.70830762054839e+00				307	4.26735892348118e+00	3.96826095735095e+00	1.94452602510772e+00	2.05007317055479e+00	2.23584355353656e+00	5.66492906237213e+00	5.30923861161336e+00	6.81978724863388e+00			307	4.26735892348118e+00	3.96826095735095e+00	1.94452602510772e+00	2.05007317055479e+00	2.23584355353656e+00	5.66492906237213e+00	5.30923861161336e+00	6.81978724863388e+00			307	4.27585307980520e+00	4.09306549706576e+00	2.17770805988821e+00	1.94550852178402e+00	5.01920775306358e+00	1.86452282697534e+00	2.13470091581227e+00
308	4.83887364351815e+00	4.16814000438435e+00	2.19315353955772e+00	2.36161821485969e+00	4.97752803762495e+00	6.94058437813643e+00				308	4.53905041480731e+00	4.66892235872011e+00	3.22961793381872e+00	3.01217522295656e+00	2.30502167605443e+00	6.36271784746949e+00				308	4.15991276476625e+00	4.28964491980170e+00	2.45702429373193e+00	2.07488374181176e+00	2.12312489281358e+00	5.66112751701208e+00	5.21030594104613e+00	7.40033378802070e+00			308	4.15991276476625e+00	4.28964491980170e+00	2.45702429373193e+00	2.07488374181176e+00	2.12312489281358e+00	5.66112751701208e+00	5.21030594104613e+00	7.40033378802070e+00			308	3.93037454442151e+00	3.57551372305056e+00	2.27323436132244e+00	1.84163606439612e+00	4.76110536964533e+00	1.88072112312819e+00	1.93120879745313e+00
309	5.27272499660006e+00	4.20850920594309e+00	2.34151149590358e+00	2.18804443088054e+00	5.47699568966167e+00	7.42323236975197e+00				309	5.24415881957472e+00	4.70787537801396e+00	2.44658939077273e+00	2.35040334031126e+00	1.83046802240762e+00	6.82622573323714e+00				309	4.10596821794795e+00	4.19425279599474e+00	1.88351562011140e+00	2.01768088924209e+00	3.11542239255807e+00	5.70574552291453e+00	4.94643241682521e+00	6.94082365000021e+00			309	4.10596821794795e+00	4.19425279599474e+00	1.88351562011140e+00	2.01768088924209e+00	3.11542239255807e+00	5.70574552291453e+00	4.94643241682521e+00	6.94082365000021e+00			309	4.27136763203579e+00	3.89957850905109e+00	2.34636677907978e+00	2.09477948051817e+00	4.25439323386658e+00	1.80920636858350e+00	2.01862788508239e+00
310	4.79559774558827e+00	4.09977163377554e+00	2.89582639561034e+00	2.72403224659496e+00	6.32902143307558e+00	6.56109738828100e+00				310	4.97057248893357e+00	4.33551091250201e+00	2.29095688874363e+00	2.35996957876046e+00	1.90724002001068e+00	6.58299796542443e+00				310	4.23644427161074e+00	4.45547516075301e+00	2.18494434729350e+00	2.09045192933342e+00	1.86446795261823e+00	5.57125845960099e+00	5.27187497650244e+00	6.98967106181011e+00			310	4.23644427161074e+00	4.45547516075301e+00	2.18494434729350e+00	2.09045192933342e+00	1.86446795261823e+00	5.57125845960099e+00	5.27187497650244e+00	6.98967106181011e+00			310	4.40658785344702e+00	3.97045452347989e+00	2.05127725734245e+00	1.97616793371994e+00	4.30065076127416e+00	1.82407356291166e+00	2.02547350929304e+00
311	4.69615430349717e+00	4.04508296317333e+00	2.72848328419582e+00	2.44755912487564e+00	5.27697048670596e+00	7.18205942560664e+00				311	4.10881722126245e+00	4.48381419219666e+00	2.18601247655285e+00	2.06742629295564e+00	1.94647710086632e+00	6.91351063852489e+00				311	4.11478715728389e+00	4.16592361136032e+00	2.00426915827788e+00	1.98109935278439e+00	2.96610612073191e+00	6.41281288601115e+00	5.04270680958484e+00	7.32900672785763e+00			311	4.11478715728389e+00	4.16592361136032e+00	2.00426915827788e+00	1.98109935278439e+00	2.96610612073191e+00	6.41281288601115e+00	5.04270680958484e+00	7.32900672785763e+00			311	4.05717281604553e+00	3.54955006900624e+00	1.92315545293961e+00	1.84286675308862e+00	4.08473339575329e+00	2.11678856178706e+00	1.93593133575597e+00
312	5.27490494524588e+00	4.70852858146387e+00	3.24471851397926e+00	2.80939247770504e+00	7.21884143985071e+00	7.30489706288115e+00				312	4.98183577287319e+00	4.46092326636513e+00	2.38319306276910e+00	2.28188457515807e+00	1.99677056142937e+00	5.49046167167806e+00				312	4.00445962232227e+00	4.42847118945386e+00	2.45425443850054e+00	1.89990974643860e+00	1.86046464334296e+00	5.42904119662481e+00	4.94087411998057e+00	7.29128606353887e+00			312	4.00445962232227e+00	4.42847118945386e+00	2.45425443850054e+00	1.89990974643860e+00	1.86046464334296e+00	5.42904119662481e+00	4.94087411998057e+00	7.29128606353887e+00			312	4.16711311524130e+00	3.51989121997151e+00	2.11839635563399e+00	1.87533600290958e+00	4.37184295422051e+00	1.76199058847861e+00	1.92551802720708e+00
313	4.36391649122806e+00	4.56187766717919e+00	2.59089950563698e+00	2.45955043516332e+00	7.01468991305163e+00	5.79285900140968e+00				313	4.29922051635453e+00	4.47745446379780e+00	2.11756105179690e+00	1.93121845353536e+00	2.00500868850087e+00	5.11247530845155e+00				313	4.40494054204864e+00	4.26018055402653e+00	2.04466435543653e+00	2.11749504507204e+00	1.90649991351096e+00	6.73045927484977e+00	5.88973102169679e+00	7.03786769771430e+00			313	4.40494054204864e+00	4.26018055402653e+00	2.04466435543653e+00	2.11749504507204e+00	1.90649991351096e+00	6.73045927484977e+00	5.88973102169679e+00	7.03786769771430e+00			313	4.33422682990635e+00	3.80656789133283e+00	2.07425126169038e+00	1.99481716847212e+00	4.36748567112390e+00	1.69658106789487e+00	2.27080281159276e+00
314	4.86742502715826e+00	4.27822622105524e+00	2.83986942243186e+00	2.94916813264320e+00	7.38121227505207e+00	6.08585689474418e+00				314	4.70258093154691e+00	4.81918190999369e+00	3.58967107618533e+00	3.45931614307199e+00	2.44931610730020e+00	5.98577605525569e+00				314	4.32169081752311e+00	3.85426702731449e+00	2.02287525384691e+00	1.91983311814061e+00	1.99786753640529e+00	5.49378649272004e+00	4.82218502453832e+00	6.59122518925803e+00			314	4.32169081752311e+00	3.85426702731449e+00	2.02287525384691e+00	1.91983311814061e+00	1.99786753640529e+00	5.49378649272004e+00	4.82218502453832e+00	6.59122518925803e+00			314	4.55166853483800e+00	4.14202038188692e+00	2.41450279271123e+00	2.32982488377988e+00	4.41305784527002e+00	1.73305215592337e+00	1.87113448451696e+00
315	4.53682436693742e+00	4.41240192762686e+00	3.64060979968787e+00	3.61344266312687e+00	7.22204555201015e+00	6.35486336461676e+00				315	4.97464271720524e+00	4.95636002699818e+00	2.97858056949784e+00	2.48099111233883e+00	2.52456979445025e+00	5.14769617889556e+00				315	4.21045160581408e+00	3.82052681263150e+00	2.04058237733400e+00	1.86164200969183e+00	1.94480403830003e+00	5.35039411747718e+00	4.75634261571993e+00	6.86813346955237e+00			315	4.21045160581408e+00	3.82052681263150e+00	2.04058237733400e+00	1.86164200969183e+00	1.94480403830003e+00	5.35039411747718e+00	4.75634261571993e+00	6.86813346955237e+00			315	3.90357609982667e+00	3.36415637646009e+00	2.29586887934287e+00	2.05272212680122e+00	4.17299571741456e+00	1.86439485282720e+00	1.90936952071483e+00
316	4.58860380069713e+00	4.59991163948832e+00	2.98893505463829e+00	3.08890525385754e+00	7.51262808510893e+00	6.74086679730165e+00				316	4.76580679366029e+00	4.28636844546711e+00	2.83028184667108e+00	2.41795393330742e+00	1.91730395480567e+00	5.32003040648572e+00				316	4.26190910731830e+00	3.78780069932557e+00	2.01228263836834e+00	1.90188240315352e+00	1.93336872569934e+00	6.24148120396996e+00	4.81622468190516e+00	7.19389874812943e+00			316	4.26190910731830e+00	3.78780069932557e+00	2.01228263836834e+00	1.90188240315352e+00	1.93336872569934e+00	6.24148120396996e+00	4.81622468190516e+00	7.19389874812943e+00			316	4.01370241017776e+00	3.79930189534686e+00	2.19261008115128e+00	2.01273229055854e+00	3.65740665725046e+00	1.83856202460534e+00	2.03395042981877e+00
317	4.37286834424735e+00	4.10582251874158e+00	3.17920814417037e+00	3.41559147138104e+00	6.05832383466961e+00	5.53636360911108e+00				317	5.04700969062136e+00	4.92304885329475e+00	3.88413274294260e+00	3.75332789376318e+00	2.40958931175534e+00	6.80739041659259e+00				317	4.36276808017865e+00	3.88550302002040e+00	2.27962726203094e+00	2.03499710091862e+00	2.51370109905909e+00	6.95112920916550e+00	5.14911103846307e+00	7.14257972754281e+00			317	4.36276808017865e+00	3.88550302002040e+00	2.27962726203094e+00	2.03499710091862e+00	2.51370109905909e+00	6.95112920916550e+00	5.14911103846307e+00	7.14257972754281e+00			317	4.28028164354905e+00	3.92252381039314e+00	1.99368140284606e+00	1.86051735709854e+00	4.38778674226590e+00	1.79000587998929e+00	1.86145187793831e+00
318	5.05516917723934e+00	4.56414537824811e+00	3.07481294652969e+00	3.03416419945381e+00	6.73165519551154e+00	5.70424605655948e+00				318	4.75133847531708e+00	4.18264292353809e+00	1.97259082457042e+00	1.95218041235444e+00	2.20692753443732e+00	6.27507631580758e+00				318	4.18435569269786e+00	4.02046851990477e+00	2.32880039234686e+00	2.03754225791999e+00	2.10392015765640e+00	6.84745746055673e+00	5.10689686434008e+00	7.19187112336681e+00			318	4.18435569269786e+00	4.02046851990477e+00	2.32880039234686e+00	2.03754225791999e+00	2.10392015765640e+00	6.84745746055673e+00	5.10689686434008e+00	7.19187112336681e+00			318	3.93197101877583e+00	3.76276642865584e+00	2.04188914097120e+00	1.82569155206333e+00	4.64207410628504e+00	1.87623924228264e+00	1.89845410509097e+00
319	4.82980946567880e+00	4.26901165104564e+00	3.01382930518772e+00	2.78678291250400e+00	6.99425791415331e+00	5.67815687388829e+00				319	4.67084813869061e+00	4.44375321559686e+00	2.65709177191949e+00	2.29082841123270e+00	1.83123435358546e+00	5.95989399273270e+00				319	3.73830838157422e+00	3.94469183584500e+00	2.32076226913150e+00	1.97915350875930e+00	1.99217439834123e+00	6.92864904186064e+00	4.66646666367269e+00	7.16643308962258e+00			319	3.73830838157422e+00	3.94469183584500e+00	2.32076226913150e+00	1.97915350875930e+00	1.99217439834123e+00	6.92864904186064e+00	4.66646666367269e+00	7.16643308962258e+00			319	4.05441860101308e+00	3.83124297495650e+00	2.10233014440516e+00	2.09054279529920e+00	4.88276242717230e+00	2.17546957322802e+00	1.96688306636413e+00
320	4.26652687512431e+00	4.33935864747629e+00	2.36822794597438e+00	2.26605292336489e+00	5.58178095261649e+00	5.74854640224278e+00				320	4.46070282192993e+00	4.76437391525089e+00	3.48811548140144e+00	3.13425501149601e+00	2.21750065838968e+00	6.71594864036731e+00				320	3.90213972029817e+00	3.94869438713556e+00	2.29202300658023e+00	1.81011827738501e+00	2.14829333781408e+00	6.76895297365146e+00	5.42854491338470e+00	7.28295151542873e+00			320	3.90213972029817e+00	3.94869438713556e+00	2.29202300658023e+00	1.81011827738501e+00	2.14829333781408e+00	6.76895297365146e+00	5.42854491338470e+00	7.28295151542873e+00			320	4.11391291014741e+00	3.71236469487261e+00	2.04124073595580e+00	1.90756150113944e+00	4.13506889756606e+00	1.79919643160908e+00	2.11659343888369e+00
321	4.62919506927579e+00	4.29664295426926e+00	2.73988757771512e+00	2.46092401604264e+00	7.03760857731214e+00	5.94270111207318e+00				321	4.69979395055359e+00	4.48406343552710e+00	3.10409567527781e+00	2.63667810155588e+00	1.94453524401882e+00	6.40468495818162e+00				321	4.21472425698444e+00	3.90092399988371e+00	1.98736024192152e+00	1.92032912730094e+00	1.94965365539174e+00	6.18693020577051e+00	5.33759323033073e+00	7.48863092933121e+00			321	4.21472425698444e+00	3.90092399988371e+00	1.98736024192152e+00	1.92032912730094e+00	1.94965365539174e+00	6.18693020577051e+00	5.33759323033073e+00	7.48863092933121e+00			321	4.17376593116834e+00	3.82463428637193e+00	2.23156736992677e+00	1.85413015964493e+00	5.07844898536721e+00	2.30578623065574e+00	1.90184034331593e+00
322	4.22382893099173e+00	4.57644459708559e+00	2.67996588696958e+00	2.32259746323688e+00	7.49420083861685e+00	5.93381157594820e+00				322	4.74954954541494e+00	4.77633324288786e+00	2.65156808695306e+00	2.65616639592508e+00	2.03735396232054e+00	7.12669790161615e+00				322	4.13055305353883e+00	4.12650509643508e+00	2.21555030214021e+00	1.97517440523555e+00	2.56169756722060e+00	6.67076688756696e+00	4.96490828255583e+00	7.26282049250380e+00			322	4.13055305353883e+00	4.12650509643508e+00	2.21555030214021e+00	1.97517440523555e+00	2.56169756722060e+00	6.67076688756696e+00	4.96490828255583e+00	7.26282049250380e+00			322	4.17573576944731e+00	4.02859432978103e+00	1.96540151724568e+00	1.88331836105660e+00	4.66371469794130e+00	1.73678374856146e+00	1.97276866173566e+00
323	4.62218598668403e+00	4.40584886887573e+00	2.91435060835334e+00	3.01910047304213e+00	6.74859115778710e+00	5.74522589592531e+00				323	4.96800303335850e+00	4.47525200159687e+00	2.72594682497930e+00	2.61955054904584e+00	2.13630011397597e+00	6.09002029429297e+00				323	3.93528028621913e+00	4.51522655491062e+00	2.74551415216462e+00	2.00843700237540e+00	2.12504121978001e+00	6.87023785972988e+00	5.24315128433874e+00	7.50235797700340e+00			323	3.93528028621913e+00	4.51522655491062e+00	2.74551415216462e+00	2.00843700237540e+00	2.12504121978001e+00	6.87023785972988e+00	5.24315128433874e+00	7.50235797700340e+00			323	4.49765186371010e+00	3.77771675465781e+00	2.06505409929898e+00	1.84508451681810e+00	5.04162318431635e+00	1.91980476132766e+00	2.19465433407232e+00
324	4.44928866135582e+00	4.27350121921641e+00	2.43596751645495e+00	2.47048500299953e+00	6.71688422280573e+00	5.41711899707766e+00				324	4.62430098090084e+00	4.77254738364043e+00	2.75702577272767e+00	2.78657050079864e+00	2.08384830284653e+00	6.89287109528689e+00				324	4.16369812643802e+00	4.14295892543933e+00	2.13760095776626e+00	2.07642325677374e+00	1.80213542427583e+00	5.67479332170015e+00	4.55770445799587e+00	6.89760329732474e+00			324	4.16369812643802e+00	4.14295892543933e+00	2.13760095776626e+00	2.07642325677374e+00	1.80213542427583e+00	5.67479332170015e+00	4.55770445799587e+00	6.89760329732474e+00			324	4.40263296467984e+00	4.20209609884923e+00	2.04613076557352e+00	2.17660028988160e+00	4.95919397871662e+00	2.42189308437166e+00	1.89952107253199e+00
325	4.60184743706995e+00	4.64310795471303e+00	3.30415947509785e+00	3.26822780574467e+00	6.80541596777902e+00	5.96588183679765e+00				325	4.51291627150715e+00	4.42317799830278e+00	2.78196380758773e+00	2.56322573821255e+00	1.88637196686781e+00	6.32126293974692e+00				325	4.06878505284190e+00	3.89578004836807e+00	1.84076998253143e+00	2.17659830000295e+00	2.14089332218898e+00	6.26107018588887e+00	4.88101397949200e+00	7.00554972417418e+00			325	4.06878505284190e+00	3.89578004836807e+00	1.84076998253143e+00	2.17659830000295e+00	2.14089332218898e+00	6.26107018588887e+00	4.88101397949200e+00	7.00554972417418e+00			325	4.28879860845521e+00	3.98750248073623e+00	2.36543920107847e+00	1.87281956019818e+00	5.27735013967622e+00	2.31104265215868e+00	1.88670607015057e+00
326	4.24791273444943e+00	3.96777073847338e+00	2.80479142547101e+00	2.59545957787779e+00	6.68517380874251e+00	5.75792726737879e+00				326	4.99741137161421e+00	4.44887504876938e+00	2.56791317840154e+00	2.58201752717969e+00	2.16180157754895e+00	7.07759940531151e+00				326	4.44370856083525e+00	4.25441242324026e+00	2.05149402992289e+00	1.91450362624618e+00	1.78344529511953e+00	6.50799038098669e+00	5.03323550305985e+00	7.85724113762005e+00			326	4.44370856083525e+00	4.25441242324026e+00	2.05149402992289e+00	1.91450362624618e+00	1.78344529511953e+00	6.50799038098669e+00	5.03323550305985e+00	7.85724113762005e+00			326	4.31258869017939e+00	3.71809696054272e+00	2.30511338693539e+00	1.96985017054455e+00	4.80020870711648e+00	1.84125537825730e+00	2.06782173094556e+00
327	4.74023256470852e+00	4.21534981602536e+00	3.03159997557998e+00	2.74922460757549e+00	7.19107164302478e+00	6.88479215421725e+00				327	4.76076604005396e+00	4.24368123783233e+00	2.00609776792442e+00	2.26908997068771e+00	1.91225118702145e+00	6.74575217206196e+00				327	4.02564226359445e+00	4.07823146254370e+00	2.43598987508411e+00	2.12377931289582e+00	1.94918850988702e+00	5.15364810156500e+00	4.92557093681160e+00	7.11131743908791e+00			327	4.02564226359445e+00	4.07823146254370e+00	2.43598987508411e+00	2.12377931289582e+00	1.94918850988702e+00	5.15364810156500e+00	4.92557093681160e+00	7.11131743908791e+00			327	3.98118845693282e+00	3.54493566840110e+00	2.27404266127160e+00	1.84938461880643e+00	5.01414300657059e+00	1.89110162757442e+00	1.91294160738233e+00
328	4.66812606159617e+00	4.06209099633247e+00	2.85608223395952e+00	2.89702623749833e+00	5.95715392025844e+00	6.17573588451073e+00				328	4.67101824404876e+00	4.52393373089216e+00	2.75406955124222e+00	2.49719996173509e+00	1.98161153522584e+00	6.90249077991020e+00				328	4.14969147272680e+00	3.86302058535542e+00	2.05788332934189e+00	2.15615044216403e+00	2.07149253019486e+00	5.06288743022510e+00	4.67071472324923e+00	7.22369897895463e+00			328	4.14969147272680e+00	3.86302058535542e+00	2.05788332934189e+00	2.15615044216403e+00	2.07149253019486e+00	5.06288743022510e+00	4.67071472324923e+00	7.22369897895463e+00			328	4.23212703447463e+00	3.67875600691108e+00	2.40272548834055e+00	1.91016710558511e+00	5.31761111699020e+00	3.84262001832298e+00	1.80485335167989e+00
329	4.48497110911168e+00	4.19137364397799e+00	2.18786856168360e+00	2.11138730718019e+00	5.57932466629311e+00	5.33155206966571e+00				329	4.81293745322924e+00	4.43276477653595e+00	2.74427079508771e+00	2.68710184046732e+00	2.89351089187426e+00	6.36756826866800e+00				329	4.07406757227311e+00	4.03440725651665e+00	2.11418907240141e+00	1.90673668807082e+00	1.91714283152753e+00	5.99337692526025e+00	4.90328637989577e+00	7.35163431254149e+00			329	4.07406757227311e+00	4.03440725651665e+00	2.11418907240141e+00	1.90673668807082e+00	1.91714283152753e+00	5.99337692526025e+00	4.90328637989577e+00	7.35163431254149e+00			329	3.99057206774392e+00	3.87883430956830e+00	2.55275026444171e+00	2.10940550909602e+00	5.15152415342627e+00	2.21982694409522e+00	1.88809280454743e+00
330	4.58847046412259e+00	4.33030804062316e+00	3.11945094356892e+00	2.84671882398680e+00	5.57284062329614e+00	6.45881039415083e+00				330	5.27371912599167e+00	4.60169187730384e+00	2.15631377082039e+00	2.32100365788459e+00	2.48371503760549e+00	6.21705904650178e+00				330	4.19113865865558e+00	3.78917473419685e+00	2.21360244162408e+00	1.96389315541414e+00	1.78066798736866e+00	5.04431744839752e+00	4.78375981116010e+00	7.37643795972196e+00			330	4.19113865865558e+00	3.78917473419685e+00	2.21360244162408e+00	1.96389315541414e+00	1.78066798736866e+00	5.04431744839752e+00	4.78375981116010e+00	7.37643795972196e+00			330	4.56949612477031e+00	3.97910062991812e+00	2.03698986417230e+00	1.94057218356067e+00	4.67067056538411e+00	1.83087632971641e+00	2.09262722526432e+00
331	5.06231001583889e+00	4.01769309813352e+00	2.26191869724465e+00	2.08673739451659e+00	5.57204726440742e+00	7.66381955137889e+00				331	5.06950767017027e+00	4.56483389953772e+00	2.25631350320388e+00	2.03655282334105e+00	1.76263873650279e+00	6.08756803117857e+00				331	3.97627318678637e+00	4.20403874144666e+00	2.31667675482145e+00	2.02322021754694e+00	1.90040456902613e+00	6.12213308916366e+00	4.86698021714393e+00	7.15465091035293e+00			331	3.97627318678637e+00	4.20403874144666e+00	2.31667675482145e+00	2.02322021754694e+00	1.90040456902613e+00	6.12213308916366e+00	4.86698021714393e+00	7.15465091035293e+00			331	4.35466848838987e+00	3.87040146320704e+00	2.19754028908641e+00	1.97818640996036e+00	4.46269264467533e+00	1.85338416978799e+00	2.01030775293045e+00
332	4.49114090419759e+00	4.42721506899296e+00	2.34889774560389e+00	2.20542002003494e+00	6.50272666145700e+00	8.29001205832176e+00				332	4.85321368442377e+00	4.47729249817710e+00	2.30025807038442e+00	2.15236644433762e+00	2.14430069810854e+00	6.17111659066310e+00				332	4.20169727928214e+00	4.35541499541948e+00	2.14445827191676e+00	2.08086072464801e+00	2.15939530026433e+00	5.00418561643995e+00	5.46599458363183e+00	7.07604268022916e+00			332	4.20169727928214e+00	4.35541499541948e+00	2.14445827191676e+00	2.08086072464801e+00	2.15939530026433e+00	5.00418561643995e+00	5.46599458363183e+00	7.07604268022916e+00			332	4.68159595752896e+00	3.90419871014908e+00	2.05474180560168e+00	1.90314713856023e+00	5.01679891700607e+00	1.95707661053516e+00	2.06355017073615e+00
333	4.75435652206432e+00	3.57896400696776e+00	2.05390176564858e+00	1.93433495051692e+00	6.43584477888514e+00	7.77239110715833e+00				333	5.06698137356296e+00	4.16706889860953e+00	2.84734802636807e+00	2.87303541000655e+00	2.04794340791648e+00	6.67878510393952e+00				333	4.27954544462466e+00	3.93321565861933e+00	1.87771203308644e+00	1.91091765325962e+00	1.91769213865333e+00	5.28900000215974e+00	5.02558843708398e+00	6.79721352179861e+00			333	4.27954544462466e+00	3.93321565861933e+00	1.87771203308644e+00	1.91091765325962e+00	1.91769213865333e+00	5.28900000215974e+00	5.02558843708398e+00	6.79721352179861e+00			333	4.07122315626075e+00	3.83972419925399e+00	2.33262297913579e+00	2.09587568365153e+00	4.30742107512128e+00	1.86596850805818e+00	2.26479552597841e+00
334	4.54455268153695e+00	4.34802916509049e+00	2.98729931702346e+00	2.85666589771960e+00	7.14224311392082e+00	8.95866192917141e+00				334	5.00998768678706e+00	4.46384416619072e+00	3.04263407684683e+00	2.86048524541464e+00	1.90748311309629e+00	5.95705309411453e+00				334	4.14257328664644e+00	4.29233340426700e+00	2.13574941245188e+00	2.07006986625285e+00	1.96044018382011e+00	5.51711965100528e+00	4.93453189297947e+00	7.49109197421790e+00			334	4.14257328664644e+00	4.29233340426700e+00	2.13574941245188e+00	2.07006986625285e+00	1.96044018382011e+00	5.51711965100528e+00	4.93453189297947e+00	7.49109197421790e+00			334	4.25542731059094e+00	3.98173413113887e+00	2.11377556939670e+00	1.91734760450028e+00	4.02620973429145e+00	1.97574978330697e+00	1.95828488811251e+00
335	4.56861453505633e+00	3.97816034827050e+00	2.17847853193029e+00	1.99058339688531e+00	6.33374397091062e+00	8.24062085702965e+00				335	4.76515226834675e+00	4.55806174229205e+00	2.16110268845286e+00	2.20851276180382e+00	1.91871094664075e+00	6.75377680139919e+00				335	4.13383193739263e+00	4.37774167969964e+00	2.19402755305094e+00	2.11297914104528e+00	1.92390187888131e+00	5.72812501797707e+00	4.75156529184612e+00	7.24264960798289e+00			335	4.13383193739263e+00	4.37774167969964e+00	2.19402755305094e+00	2.11297914104528e+00	1.92390187888131e+00	5.72812501797707e+00	4.75156529184612e+00	7.24264960798289e+00			335	4.82296250673977e+00	3.88763672041290e+00	1.86395461700860e+00	1.90838059203299e+00	4.72743540073217e+00	1.73406122609894e+00	2.05962673913716e+00
336	4.57624906680351e+00	3.97338710458710e+00	2.50377492517740e+00	2.60938057151080e+00	6.10226450719579e+00	7.92733862629706e+00				336	4.86041443900443e+00	4.83499548034283e+00	3.31209783688962e+00	2.94952926145647e+00	1.88273999425698e+00	5.61761686592417e+00				336	3.82118630415534e+00	4.13779888494778e+00	2.17901375062178e+00	1.90503602304406e+00	2.00183453949957e+00	6.02402500174749e+00	4.83467703099479e+00	7.18717456545405e+00			336	3.82118630415534e+00	4.13779888494778e+00	2.17901375062178e+00	1.90503602304406e+00	2.00183453949957e+00	6.02402500174749e+00	4.83467703099479e+00	7.18717456545405e+00			336	3.97870292784452e+00	3.86204520107331e+00	2.10752283417700e+00	1.86207281741288e+00	4.86278194826170e+00	1.68755432118670e+00	1.75194666089828e+00
337	4.71981414206659e+00	4.31460660600398e+00	2.44718105241022e+00	2.47844281562374e+00	5.73798668633937e+00	6.94181502445254e+00				337	4.59839784054019e+00	4.42391237577039e+00	1.97032599184771e+00	2.21354191804906e+00	1.87695692939689e+00	6.31038732775461e+00				337	4.27041489960203e+00	4.27990710163111e+00	2.01929745132902e+00	1.99228144219275e+00	1.80253172082572e+00	6.09500838447359e+00	5.14473895035930e+00	6.89019479376327e+00			337	4.27041489960203e+00	4.27990710163111e+00	2.01929745132902e+00	1.99228144219275e+00	1.80253172082572e+00	6.09500838447359e+00	5.14473895035930e+00	6.89019479376327e+00			337	4.29179201211370e+00	3.67633830749837e+00	2.22239440454420e+00	1.99859613703095e+00	5.45456391602398e+00	2.46123443211882e+00	1.82178573298515e+00
338	4.60309631550561e+00	4.38844121973542e+00	2.60436119617399e+00	2.41232527396013e+00	7.13076093058227e+00	7.76187309633339e+00				338	5.04842914704613e+00	4.88581165949279e+00	3.16783572373803e+00	3.09581903695700e+00	1.98959495735813e+00	7.55790055606224e+00				338	4.05030176136653e+00	4.22367112147396e+00	2.37320287352391e+00	2.00934352519353e+00	1.99696481501325e+00	6.71679030075250e+00	5.06957828530383e+00	7.68990765128654e+00			338	4.05030176136653e+00	4.22367112147396e+00	2.37320287352391e+00	2.00934352519353e+00	1.99696481501325e+00	6.71679030075250e+00	5.06957828530383e+00	7.68990765128654e+00			338	4.18550526277080e+00	3.51255016952090e+00	2.40339244311775e+00	1.90860109892974e+00	5.38879599261151e+00	3.42715455079099e+00	1.90948916543411e+00
339	4.87739609876775e+00	4.47578530390493e+00	2.65238441535181e+00	2.49072783755443e+00	5.77737639783572e+00	6.38444906809155e+00				339	5.30332957985143e+00	4.80426236336343e+00	3.03949402879727e+00	3.10822588596611e+00	2.02950174274524e+00	6.48279364902594e+00				339	4.33629348717365e+00	4.03232619161811e+00	2.10236481639304e+00	1.99452987979606e+00	2.02019433853012e+00	6.30677922622012e+00	4.80666892652182e+00	7.81178569972223e+00			339	4.33629348717365e+00	4.03232619161811e+00	2.10236481639304e+00	1.99452987979606e+00	2.02019433853012e+00	6.30677922622012e+00	4.80666892652182e+00	7.81178569972223e+00			339	4.52711094682071e+00	3.62101305920163e+00	2.17350953452703e+00	1.99168198408199e+00	4.93494243697861e+00	4.11835523519070e+00	1.97779385978706e+00
340	4.61067181232521e+00	4.64943052886483e+00	2.83438449493709e+00	2.43983929492006e+00	7.06520463282546e+00	7.24662862180229e+00				340	5.25328035787333e+00	4.56495930524325e+00	2.61661282106984e+00	2.32652006969393e+00	2.01162690647522e+00	6.79279544376096e+00				340	4.08592420897125e+00	3.87820521929896e+00	2.05422077911399e+00	1.90937299217384e+00	2.41939190062374e+00	6.51351382802399e+00	4.72542806189861e+00	7.15856121715020e+00			340	4.08592420897125e+00	3.87820521929896e+00	2.05422077911399e+00	1.90937299217384e+00	2.41939190062374e+00	6.51351382802399e+00	4.72542806189861e+00	7.15856121715020e+00			340	3.96232527445517e+00	3.92245463148031e+00	2.53806563474142e+00	2.00950294985838e+00	4.71637831327792e+00	1.69440293660730e+00	1.83159830931995e+00
341	4.90119544994917e+00	4.40268720763164e+00	2.56085188876045e+00	2.27943791339578e+00	4.52010195485485e+00	5.81079131844429e+00				341	5.15969860185251e+00	4.29659942270951e+00	3.42363688305025e+00	3.33908004457556e+00	1.80507478553780e+00	6.32625602455852e+00				341	4.29254525453338e+00	3.85591167656908e+00	2.07555267358475e+00	1.94812931807411e+00	1.95094240162997e+00	6.55260695184590e+00	4.94759275141053e+00	6.97846852638904e+00			341	4.29254525453338e+00	3.85591167656908e+00	2.07555267358475e+00	1.94812931807411e+00	1.95094240162997e+00	6.55260695184590e+00	4.94759275141053e+00	6.97846852638904e+00			341	4.28913316308110e+00	3.81235808247121e+00	2.40645548421712e+00	1.96636576350489e+00	4.88443135573447e+00	2.19016339012516e+00	1.92920737473114e+00
342	4.65862988963409e+00	4.26651104845644e+00	2.52495995707282e+00	2.29870312456296e+00	5.46926568985637e+00	5.43251086887737e+00				342	4.60157099142877e+00	4.57473771414539e+00	3.05033220385612e+00	3.01691785751039e+00	2.12250071240422e+00	7.07941855146155e+00				342	4.26588812039360e+00	3.62834332443692e+00	1.94087228238783e+00	1.92401375210399e+00	1.77371361728441e+00	6.36188607734232e+00	4.64578146095089e+00	7.48522383149196e+00			342	4.26588812039360e+00	3.62834332443692e+00	1.94087228238783e+00	1.92401375210399e+00	1.77371361728441e+00	6.36188607734232e+00	4.64578146095089e+00	7.48522383149196e+00			342	4.31576375739029e+00	3.49587123780423e+00	2.40750209473383e+00	2.01371261490266e+00	4.94363186594754e+00	2.89959138010106e+00	1.92219220342572e+00
343	4.98866720383494e+00	4.00252496135677e+00	2.74172878450333e+00	2.57215732649758e+00	6.24664711275661e+00	6.98878365861284e+00				343	4.87073549067520e+00	4.33110573152142e+00	2.28575186327499e+00	2.48344937155333e+00	2.15251242197938e+00	7.28239371516430e+00				343	4.14202716495846e+00	4.10055104600081e+00	1.88761050327654e+00	1.84839867168172e+00	2.09635514247744e+00	6.36821827601985e+00	5.17973776833769e+00	6.72702453784067e+00			343	4.14202716495846e+00	4.10055104600081e+00	1.88761050327654e+00	1.84839867168172e+00	2.09635514247744e+00	6.36821827601985e+00	5.17973776833769e+00	6.72702453784067e+00			343	4.04597069068790e+00	3.89040355203938e+00	2.20959591825826e+00	1.98131633695732e+00	5.17269071469751e+00	3.19837960729527e+00	2.06280160836037e+00
344	4.35288102221153e+00	4.14508489548891e+00	2.44468244130282e+00	2.28942822985410e+00	7.68630647878891e+00	9.18799082566518e+00				344	4.98586370020819e+00	4.19931802567193e+00	2.27036436203557e+00	2.20834780892724e+00	1.84404158663083e+00	5.77734261243384e+00				344	4.34995574524106e+00	3.88031363866101e+00	1.97873731436635e+00	1.99366014421214e+00	1.78605072451870e+00	6.97982466776060e+00	5.24475262650435e+00	7.00198209111410e+00			344	4.34995574524106e+00	3.88031363866101e+00	1.97873731436635e+00	1.99366014421214e+00	1.78605072451870e+00	6.97982466776060e+00	5.24475262650435e+00	7.00198209111410e+00			344	4.08159929732034e+00	3.62139875334135e+00	2.33046736650255e+00	2.13483507170398e+00	5.62734750149995e+00	3.82772274017976e+00	1.91058502255049e+00
345	5.09265413514292e+00	4.08093241869389e+00	2.70927171934510e+00	2.39463598729715e+00	8.15774987420183e+00	7.92578287399316e+00				345	4.93459387968410e+00	4.69013077545505e+00	2.51290094778822e+00	2.37803512931040e+00	2.07560859387129e+00	5.91905162264875e+00				345	4.15866016774486e+00	3.98657252999305e+00	1.87085133653139e+00	2.04959531698084e+00	2.29767250045634e+00	7.31068820506392e+00	4.76940018834895e+00	6.93270983082798e+00			345	4.15866016774486e+00	3.98657252999305e+00	1.87085133653139e+00	2.04959531698084e+00	2.29767250045634e+00	7.31068820506392e+00	4.76940018834895e+00	6.93270983082798e+00			345	4.32448056134103e+00	3.53829970701302e+00	2.06226944699290e+00	1.81025717361945e+00	4.55622280658245e+00	1.98717674934757e+00	2.67959403947098e+00
346	4.56258017994147e+00	4.50727840988455e+00	3.25023042738894e+00	3.02997133523490e+00	7.85375776171781e+00	8.24253304489481e+00				346	4.50868138113821e+00	4.80374178538316e+00	3.14345000140278e+00	2.83689688137554e+00	1.98881683729052e+00	6.74283937610793e+00				346	4.12421963175044e+00	4.18800174974135e+00	1.89839780870697e+00	1.94831413159353e+00	2.28617074661828e+00	6.88567983055136e+00	4.72695444394044e+00	7.54420371793150e+00			346	4.12421963175044e+00	4.18800174974135e+00	1.89839780870697e+00	1.94831413159353e+00	2.28617074661828e+00	6.88567983055136e+00	4.72695444394044e+00	7.54420371793150e+00			346	4.25583867429204e+00	3.67631536437298e+00	2.31960360669663e+00	1.93373341774609e+00	5.67172441381360e+00	2.59711549901548e+00	1.87651711673076e+00
347	4.70201570612700e+00	4.04517434425817e+00	2.96034382269647e+00	2.47129818764391e+00	7.47991534500915e+00	8.18285279999234e+00				347	4.95059791660696e+00	4.10583822555567e+00	2.60245458901522e+00	2.41299171327749e+00	2.07316689174153e+00	6.16018037129658e+00				347	4.02272726307054e+00	3.98617574433317e+00	1.93445003355032e+00	1.74326281987693e+00	2.14242253492173e+00	6.62617400431764e+00	4.69153334132880e+00	6.96120876084601e+00			347	4.02272726307054e+00	3.98617574433317e+00	1.93445003355032e+00	1.74326281987693e+00	2.14242253492173e+00	6.62617400431764e+00	4.69153334132880e+00	6.96120876084601e+00			347	3.88923843267436e+00	4.00050335146985e+00	2.55075146308318e+00	2.03957330764549e+00	5.07130477771209e+00	2.35938667710166e+00	1.83036285349695e+00
348	4.82460612193397e+00	4.40734422761721e+00	2.84855486909922e+00	2.58827061716455e+00	6.95238568398659e+00	8.51029788214414e+00				348	4.55125860865409e+00	4.32424185804186e+00	2.87251986146994e+00	2.70294195745978e+00	2.02047356446769e+00	6.62465456296712e+00				348	4.30919646589485e+00	3.98447001494350e+00	1.90040071145739e+00	1.92810377360728e+00	1.98551562239415e+00	6.12872348623835e+00	4.84291612682318e+00	7.25839579200089e+00			348	4.30919646589485e+00	3.98447001494350e+00	1.90040071145739e+00	1.92810377360728e+00	1.98551562239415e+00	6.12872348623835e+00	4.84291612682318e+00	7.25839579200089e+00			348	4.21654883728674e+00	3.68043687781064e+00	2.32082018976077e+00	1.93104865918916e+00	4.86316801047342e+00	3.01857016821912e+00	2.07345340722860e+00
349	4.98018165889351e+00	4.16085782449583e+00	2.29159672383858e+00	2.20726578811265e+00	7.08668279294307e+00	7.31017978555013e+00				349	4.38333098403471e+00	4.18536672261760e+00	2.10976089159429e+00	2.04017022090410e+00	2.06814480634781e+00	7.01071847126443e+00				349	4.07670126153069e+00	4.15811474222734e+00	2.04622515208738e+00	2.01707567810563e+00	3.15126048228112e+00	5.61491147935242e+00	5.16483020590280e+00	7.28948062307045e+00			349	4.07670126153069e+00	4.15811474222734e+00	2.04622515208738e+00	2.01707567810563e+00	3.15126048228112e+00	5.61491147935242e+00	5.16483020590280e+00	7.28948062307045e+00			349	3.96225967482048e+00	3.52402213396860e+00	2.43871035153555e+00	1.83627736705747e+00	5.38022337775502e+00	4.11362811317617e+00	2.14828438809489e+00
350	5.09954195325273e+00	4.03912913897665e+00	2.35646121677888e+00	2.51825560933965e+00	6.18133412385869e+00	8.15516402588521e+00				350	5.15826504522756e+00	3.73065694923429e+00	2.11813133671396e+00	2.17218191763278e+00	1.90193018249678e+00	6.57625505092635e+00				350	3.85485733215338e+00	4.26323050441783e+00	2.78168315291188e+00	2.10234063243046e+00	1.96195841567300e+00	6.09193692338848e+00	4.91336668823369e+00	8.04920815404207e+00			350	3.85485733215338e+00	4.26323050441783e+00	2.78168315291188e+00	2.10234063243046e+00	1.96195841567300e+00	6.09193692338848e+00	4.91336668823369e+00	8.04920815404207e+00			350	3.92111895088853e+00	3.89235865214307e+00	2.37852098827316e+00	1.93711461431697e+00	5.18503343659008e+00	4.27646523477448e+00	1.77272101377052e+00
351	4.82019920626464e+00	4.19647763368476e+00	2.65138600147282e+00	2.41585965501172e+00	6.74683262309439e+00	8.20878043100012e+00				351	4.04444870403939e+00	4.20704548455611e+00	2.12782256183633e+00	1.99877678358902e+00	1.79310897553439e+00	6.28881294606520e+00				351	3.97560972984335e+00	4.23082337708905e+00	2.07926172070414e+00	1.92694772553052e+00	1.94703353054482e+00	6.14760380549361e+00	5.25900400576890e+00	7.54224653271692e+00			351	3.97560972984335e+00	4.23082337708905e+00	2.07926172070414e+00	1.92694772553052e+00	1.94703353054482e+00	6.14760380549361e+00	5.25900400576890e+00	7.54224653271692e+00			351	4.18001313144100e+00	3.79831435009141e+00	2.30463902543568e+00	2.05137328384401e+00	5.06752615214284e+00	4.71664450557839e+00	2.31175759596114e+00
352	4.80586662742030e+00	3.92486009334072e+00	2.92885686454542e+00	2.77916178913631e+00	7.78952627474130e+00	8.42330272116023e+00				352	4.69258604322144e+00	3.86116369744676e+00	2.20709706251024e+00	2.00123592854313e+00	2.09349330344869e+00	7.20718878466741e+00				352	4.33802237478768e+00	3.84417585997862e+00	2.20507484682749e+00	1.86444909744600e+00	1.92427086929594e+00	6.74160652447623e+00	5.24247118888837e+00	7.93609159960431e+00			352	4.33802237478768e+00	3.84417585997862e+00	2.20507484682749e+00	1.86444909744600e+00	1.92427086929594e+00	6.74160652447623e+00	5.24247118888837e+00	7.93609159960431e+00			352	4.24907328596294e+00	4.09770957300022e+00	2.15494667257039e+00	1.98561682212571e+00	5.56056104294667e+00	4.09329761562970e+00	1.86486213103835e+00
353	4.96348689160973e+00	4.38288691693785e+00	3.04805918276723e+00	2.82824187724680e+00	7.33733820789309e+00	8.20047369848902e+00				353	4.22840097531312e+00	4.13606795293798e+00	2.13539797851323e+00	2.28001336533851e+00	1.81169557029948e+00	6.68991151772601e+00				353	4.18059952537802e+00	3.94429485095825e+00	1.89183176739061e+00	1.94242391461353e+00	2.08380354367817e+00	5.55560127731763e+00	4.58784384149126e+00	6.76936073825927e+00			353	4.18059952537802e+00	3.94429485095825e+00	1.89183176739061e+00	1.94242391461353e+00	2.08380354367817e+00	5.55560127731763e+00	4.58784384149126e+00	6.76936073825927e+00			353	4.21403930184141e+00	3.67081137639597e+00	2.07450286342672e+00	1.92605915369069e+00	5.04716850375913e+00	4.05249965871879e+00	1.93794000059939e+00
354	4.52311280043030e+00	4.20507083193284e+00	2.43518653006601e+00	2.25059740838159e+00	7.22619635971824e+00	7.81607664537045e+00				354	4.28880685250801e+00	3.95483409213436e+00	1.97228657095242e+00	2.02711577428873e+00	2.00221443597270e+00	6.06437429047193e+00				354	4.03898597708551e+00	3.97206883532081e+00	2.55882678390200e+00	1.92499308497293e+00	1.67918586530768e+00	5.25502573485547e+00	4.57662602658282e+00	7.37460554226591e+00			354	4.03898597708551e+00	3.97206883532081e+00	2.55882678390200e+00	1.92499308497293e+00	1.67918586530768e+00	5.25502573485547e+00	4.57662602658282e+00	7.37460554226591e+00			354	4.25154481916216e+00	3.77811655191184e+00	2.48518993639783e+00	1.98066765313498e+00	5.47207140195996e+00	4.19585344037385e+00	1.86400421114801e+00
355	4.19206866759237e+00	4.53082797914175e+00	3.52485521236743e+00	3.44589311355547e+00	8.71706712160395e+00	8.37466127332772e+00				355	4.08386386018214e+00	3.85871353281140e+00	1.90304396519049e+00	2.05565529902616e+00	1.97583753264324e+00	5.81675686027084e+00				355	3.98643579318996e+00	4.21303711315469e+00	2.07915677901951e+00	2.12366992600192e+00	2.16367769312730e+00	6.27384237467795e+00	4.59651711509523e+00	7.14832905855783e+00			355	3.98643579318996e+00	4.21303711315469e+00	2.07915677901951e+00	2.12366992600192e+00	2.16367769312730e+00	6.27384237467795e+00	4.59651711509523e+00	7.14832905855783e+00			355	4.05546703385530e+00	4.04188776066405e+00	2.37285929603867e+00	1.98425040071877e+00	5.33786324776594e+00	3.93594669881995e+00	2.15676383823426e+00
356	4.18336409999508e+00	4.04152776413758e+00	2.16070010497111e+00	2.27664872102053e+00	7.70630971298112e+00	7.51232425764331e+00				356	4.78770781064770e+00	4.36152758273775e+00	2.07636465051428e+00	1.99131165998420e+00	1.89264833901540e+00	6.50953906022148e+00				356	4.08144953885412e+00	3.83025874100134e+00	2.26337136296926e+00	2.01573035875436e+00	1.89811187255802e+00	5.55228342122377e+00	5.39023960008448e+00	7.71804208461139e+00			356	4.08144953885412e+00	3.83025874100134e+00	2.26337136296926e+00	2.01573035875436e+00	1.89811187255802e+00	5.55228342122377e+00	5.39023960008448e+00	7.71804208461139e+00			356	4.25435393795647e+00	3.92625966704765e+00	2.16735305593373e+00	1.83524875949603e+00	5.29552048493826e+00	3.08806494151346e+00	1.86083187763546e+00
357	4.60350894275670e+00	4.11610290352431e+00	3.09530338639041e+00	3.16056109019653e+00	7.32444047733417e+00	6.91618737214412e+00				357	4.52851746727026e+00	3.91114334020891e+00	2.06335884903315e+00	2.05429333521674e+00	2.09565419374825e+00	6.25709184589195e+00				357	4.53383593336353e+00	4.12669159372744e+00	2.24500427154461e+00	1.88667584959242e+00	2.12852749303693e+00	5.34678559656288e+00	4.59517907124666e+00	7.73184274331919e+00			357	4.53383593336353e+00	4.12669159372744e+00	2.24500427154461e+00	1.88667584959242e+00	2.12852749303693e+00	5.34678559656288e+00	4.59517907124666e+00	7.73184274331919e+00			357	4.24135651291505e+00	3.93541470635050e+00	2.24097375317680e+00	1.81734522779920e+00	5.29394917627151e+00	4.10796484850708e+00	2.02972013090619e+00
358	4.66892783588474e+00	4.44442857752399e+00	2.98457582416053e+00	2.78452275480763e+00	7.34352792054522e+00	7.26068478050125e+00				358	4.67413786544537e+00	4.43695061744652e+00	2.32130915912444e+00	1.98537937106737e+00	2.20357274374966e+00	5.83530106428808e+00				358	4.55514279986574e+00	4.60208356397085e+00	2.80622609593030e+00	2.14119321042319e+00	2.59673496508592e+00	5.04036915587313e+00	5.17734589889183e+00	7.76117577961602e+00			358	4.55514279986574e+00	4.60208356397085e+00	2.80622609593030e+00	2.14119321042319e+00	2.59673496508592e+00	5.04036915587313e+00	5.17734589889183e+00	7.76117577961602e+00			358	4.11039698296784e+00	3.61469354679203e+00	2.51467989710564e+00	2.02169097716687e+00	5.37689472652198e+00	2.40113436539600e+00	2.11950869907704e+00
359	4.48447650617124e+00	3.98915544623863e+00	2.36285559413046e+00	2.11021206441349e+00	6.49538522119056e+00	7.20057991712429e+00				359	5.02677164731068e+00	4.30990483274585e+00	2.34647182355404e+00	2.36111784120535e+00	1.90773579388458e+00	5.74097162579992e+00				359	4.46480123064562e+00	3.99661998239250e+00	2.02851261324273e+00	1.80835572306272e+00	2.11889230034572e+00	6.35810620299411e+00	4.84429738496295e+00	7.48386779177343e+00			359	4.46480123064562e+00	3.99661998239250e+00	2.02851261324273e+00	1.80835572306272e+00	2.11889230034572e+00	6.35810620299411e+00	4.84429738496295e+00	7.48386779177343e+00			359	3.80300693163438e+00	3.90644147771064e+00	2.40527291246271e+00	1.95396016557691e+00	4.92576132537577e+00	3.65478002666718e+00	2.33381675483863e+00
360	4.60042376681082e+00	4.51467557521698e+00	2.44126993159898e+00	2.61149139031095e+00	7.13515920809117e+00	8.07750611688657e+00				360	4.53042706105705e+00	4.73324750121267e+00	3.87300378547686e+00	3.59113768310498e+00	4.31946836752752e+00	7.61536689586264e+00				360	4.26970260382325e+00	4.49505793362782e+00	2.21860723041475e+00	2.07355387016570e+00	2.18313560066801e+00	7.44545738688953e+00	4.74822160345216e+00	6.84698685193629e+00			360	4.26970260382325e+00	4.49505793362782e+00	2.21860723041475e+00	2.07355387016570e+00	2.18313560066801e+00	7.44545738688953e+00	4.74822160345216e+00	6.84698685193629e+00			360	3.92809158237221e+00	3.82848755800286e+00	2.51529589614890e+00	1.98695382008978e+00	5.56334356345109e+00	3.49427025782773e+00	2.00548764430111e+00
361	4.46190128538671e+00	4.15057958114372e+00	2.48211189887572e+00	2.16214101392253e+00	7.47047076652013e+00	7.15716399870485e+00				361	5.01439471879527e+00	4.26841874800037e+00	2.33392126544476e+00	2.27593166129278e+00	2.27519233750815e+00	6.44254796096253e+00				361	3.99244106776336e+00	4.29201748643652e+00	2.63152601899724e+00	1.91562660801725e+00	1.97882450533470e+00	6.64659164400764e+00	4.52994885921732e+00	6.86120669223859e+00			361	3.99244106776336e+00	4.29201748643652e+00	2.63152601899724e+00	1.91562660801725e+00	1.97882450533470e+00	6.64659164400764e+00	4.52994885921732e+00	6.86120669223859e+00			361	3.83591430950247e+00	3.65905958798500e+00	2.34287901989250e+00	2.05291172628610e+00	4.93293750234442e+00	3.42202694210895e+00	1.72133141137277e+00
362	4.76547460908167e+00	4.30093235161431e+00	2.59344094279020e+00	2.51135130955593e+00	6.56225394164125e+00	7.17233169907782e+00				362	4.98731800003661e+00	4.40173996861779e+00	2.33556188273566e+00	2.31451065570014e+00	2.71927728298648e+00	6.80750907952734e+00				362	3.93904979984896e+00	4.07784597568498e+00	2.24797895486017e+00	2.04434235129877e+00	2.21855653609342e+00	6.50445242559557e+00	4.47823148352601e+00	7.47000145857352e+00			362	3.93904979984896e+00	4.07784597568498e+00	2.24797895486017e+00	2.04434235129877e+00	2.21855653609342e+00	6.50445242559557e+00	4.47823148352601e+00	7.47000145857352e+00			362	4.28443933526352e+00	3.98614554215311e+00	2.15524487314576e+00	1.84840078928180e+00	5.74043256896074e+00	4.30039873586389e+00	2.25946014762149e+00
363	4.94364719491743e+00	4.20794670131770e+00	2.65325675706622e+00	2.22403461400049e+00	6.64227264926915e+00	7.47315461086901e+00				363	4.70672714964196e+00	4.17260388379852e+00	2.04209978035346e+00	2.07892553061409e+00	2.49107419990077e+00	6.82807987674056e+00				363	4.21786465567054e+00	4.59396530552634e+00	2.11477294007260e+00	2.04509886077257e+00	1.86480407529890e+00	6.66149251716229e+00	4.50359777297301e+00	7.36634322958519e+00			363	4.21786465567054e+00	4.59396530552634e+00	2.11477294007260e+00	2.04509886077257e+00	1.86480407529890e+00	6.66149251716229e+00	4.50359777297301e+00	7.36634322958519e+00			363	3.87699371511307e+00	4.01077541021372e+00	2.15428185249983e+00	1.80699298172941e+00	5.38942338613580e+00	3.54821205797750e+00	2.41054627300019e+00
364	4.77246329068707e+00	4.37886911734282e+00	2.91951856562856e+00	3.03158855978318e+00	7.46718269564335e+00	7.40308521751152e+00				364	5.22545597194492e+00	4.27445325557596e+00	2.35595354591656e+00	2.29565589736305e+00	2.95662109063370e+00	7.13895640603397e+00				364	4.05970206971718e+00	4.03272380312777e+00	2.10580970000707e+00	1.99649661484412e+00	1.80445984016876e+00	5.32843933812879e+00	4.23345629261221e+00	7.25272253981377e+00			364	4.05970206971718e+00	4.03272380312777e+00	2.10580970000707e+00	1.99649661484412e+00	1.80445984016876e+00	5.32843933812879e+00	4.23345629261221e+00	7.25272253981377e+00			364	4.57245291289765e+00	3.64552636073263e+00	2.32358958438242e+00	1.89601300799266e+00	5.41021712991146e+00	3.93444800028448e+00	1.74126961708098e+00
365	4.53732236654699e+00	4.13954630946703e+00	2.56975208590498e+00	2.40755078712836e+00	6.78711894740028e+00	7.20355529009731e+00				365	5.37462271711472e+00	4.17000748644439e+00	2.19218492360546e+00	2.11050253129192e+00	2.70185658359101e+00	6.17687958928723e+00				365	4.56027760272680e+00	4.21731631396601e+00	2.19662273060834e+00	2.08835316658469e+00	1.82976387019250e+00	6.31337221976100e+00	4.41892299080195e+00	6.52434877409326e+00			365	4.56027760272680e+00	4.21731631396601e+00	2.19662273060834e+00	2.08835316658469e+00	1.82976387019250e+00	6.31337221976100e+00	4.41892299080195e+00	6.52434877409326e+00			365	3.93379601140010e+00	4.01164592862266e+00	2.21556489262066e+00	1.83352564092357e+00	5.32070155143239e+00	4.03821604940078e+00	2.38843614916710e+00
366	4.44054380434295e+00	4.58273704002402e+00	2.78683819811801e+00	2.89475037244943e+00	6.05231666904167e+00	6.69334792748198e+00				366	5.42612684892445e+00	4.65336158924803e+00	2.44133133665110e+00	2.11715986415017e+00	2.15424919324672e+00	5.89907422704470e+00				366	4.33357677591916e+00	3.94027163051318e+00	2.72970073398091e+00	2.02480888779068e+00	2.58068621027692e+00	4.66884694334489e+00	3.35136422464789e+00	7.10386308429452e+00			366	4.33357677591916e+00	3.94027163051318e+00	2.72970073398091e+00	2.02480888779068e+00	2.58068621027692e+00	4.66884694334489e+00	3.35136422464789e+00	7.10386308429452e+00			366	4.11642972204903e+00	3.54695422105852e+00	2.44969164852219e+00	2.05058308159290e+00	5.49997764075191e+00	3.64786310642008e+00	1.97226764740054e+00
367	4.55261590196601e+00	4.01052655928863e+00	2.08586206834907e+00	2.64529864196513e+00	6.50357632166197e+00	7.98248421145052e+00				367	5.11685777809168e+00	4.51119737314721e+00	2.17787269687116e+00	2.24027059801350e+00	2.59778400365515e+00	6.74904773894230e+00				367	3.76241994180507e+00	4.14072283714957e+00	2.21485413263935e+00	1.99983531971846e+00	2.08288179463530e+00	5.80281427171688e+00	4.17376647275743e+00	7.30718282527126e+00			367	3.76241994180507e+00	4.14072283714957e+00	2.21485413263935e+00	1.99983531971846e+00	2.08288179463530e+00	5.80281427171688e+00	4.17376647275743e+00	7.30718282527126e+00			367	4.00445981168080e+00	3.75485967976359e+00	2.15448714988264e+00	1.97588136878475e+00	4.69252600036731e+00	1.83483586809980e+00	1.94383828277157e+00
368	4.71396806866441e+00	4.42204762954928e+00	2.86796263757260e+00	2.61952440419936e+00	5.06560186543609e+00	8.30604105057098e+00				368	4.60295603342821e+00	4.27128320262766e+00	2.01183041283718e+00	2.21312135447951e+00	2.54518053215036e+00	6.65827502565059e+00				368	4.19012061894013e+00	3.88026393619007e+00	1.95077157870488e+00	1.92355282906420e+00	1.97513231713824e+00	6.72598139722085e+00	4.49241018686046e+00	7.58325196836111e+00			368	4.19012061894013e+00	3.88026393619007e+00	1.95077157870488e+00	1.92355282906420e+00	1.97513231713824e+00	6.72598139722085e+00	4.49241018686046e+00	7.58325196836111e+00			368	3.89593613749587e+00	3.93394052633827e+00	2.54462125036180e+00	2.09461384859452e+00	3.94518126061640e+00	1.79169377485855e+00	1.85725417236960e+00
369	4.55174629467593e+00	4.49886642774905e+00	2.54644562272310e+00	2.52045911957378e+00	5.32788366154739e+00	6.67112393689775e+00				369	4.95420191193495e+00	4.41003929761711e+00	1.97971917633575e+00	2.01154399777671e+00	2.36841277894890e+00	5.11723438149830e+00				369	4.15682799226258e+00	3.68136678498707e+00	1.97725960015439e+00	1.91637919810708e+00	2.15672606868368e+00	6.07853526710299e+00	4.03955092629031e+00	6.41604005144856e+00			369	4.15682799226258e+00	3.68136678498707e+00	1.97725960015439e+00	1.91637919810708e+00	2.15672606868368e+00	6.07853526710299e+00	4.03955092629031e+00	6.41604005144856e+00			369	4.23864418207739e+00	4.00557356871725e+00	2.07852024047374e+00	1.96683077765614e+00	4.16561297176850e+00	1.81709803244448e+00	1.93248906948913e+00
370	4.54951487127582e+00	4.49874291757146e+00	2.63320525861928e+00	2.48238223995423e+00	5.54224482557722e+00	6.69675675261718e+00				370	4.74094722668213e+00	4.47010176991154e+00	2.45527469600164e+00	2.91754692573731e+00	1.86794389843277e+00	6.11590391908992e+00				370	3.98931972813162e+00	4.12694573148821e+00	2.20132191148314e+00	1.93349537925131e+00	1.92510918715995e+00	6.48584551455131e+00	4.47235115393934e+00	7.38779147095748e+00			370	3.98931972813162e+00	4.12694573148821e+00	2.20132191148314e+00	1.93349537925131e+00	1.92510918715995e+00	6.48584551455131e+00	4.47235115393934e+00	7.38779147095748e+00			370	4.54177695658655e+00	4.08646001962534e+00	2.08840480751117e+00	1.73627593859850e+00	4.32191086350118e+00	1.87936770976504e+00	2.01725785623849e+00
371	4.41412347830297e+00	4.41956190163030e+00	2.34716701099041e+00	2.27558162025483e+00	5.10250294290183e+00	7.24747804790636e+00				371	4.96225813125430e+00	3.94439414255579e+00	2.51120703078739e+00	2.28040160183075e+00	2.01353025620975e+00	6.33547663953262e+00				371	4.53827443562544e+00	4.08005825449764e+00	2.14290153227159e+00	1.82330973945580e+00	2.01671903350582e+00	6.35928968494259e+00	4.65732480883453e+00	7.38713351760040e+00			371	4.53827443562544e+00	4.08005825449764e+00	2.14290153227159e+00	1.82330973945580e+00	2.01671903350582e+00	6.35928968494259e+00	4.65732480883453e+00	7.38713351760040e+00			371	4.54035725702158e+00	4.07376163899857e+00	2.34977442549373e+00	1.96846288551397e+00	4.74048893686841e+00	1.88457190164948e+00	1.98255140284325e+00
372	5.11897402248348e+00	4.52984014701149e+00	2.70536005903001e+00	2.41663334069814e+00	6.11369963920940e+00	7.96017001276980e+00				372	4.59263097419328e+00	4.29401121953559e+00	2.13923836476013e+00	2.25812354077265e+00	2.03651231779411e+00	6.63719888260124e+00				372	4.18483672533745e+00	3.80142424489220e+00	2.07474693851070e+00	1.86998575456103e+00	2.04425190741272e+00	6.46379064919958e+00	4.58753453196968e+00	7.19373796263190e+00			372	4.18483672533745e+00	3.80142424489220e+00	2.07474693851070e+00	1.86998575456103e+00	2.04425190741272e+00	6.46379064919958e+00	4.58753453196968e+00	7.19373796263190e+00			372	4.17649071283834e+00	3.99879725460516e+00	2.18448098981201e+00	1.92630240342953e+00	5.11945112578415e+00	1.94474713792607e+00	1.85733124736123e+00
373	4.59728743014926e+00	4.34613816437966e+00	2.18691695966053e+00	2.36816409091630e+00	5.32219404698890e+00	7.56961204265701e+00				373	5.21701053088662e+00	4.02692879889952e+00	2.35807639444463e+00	2.33538206587737e+00	1.88680991920376e+00	6.29054764847712e+00				373	4.18256311116926e+00	4.14389081816409e+00	2.09916419894944e+00	1.93582925967666e+00	1.94971450696367e+00	5.01468243129396e+00	4.09931323220805e+00	7.17978648826470e+00			373	4.18256311116926e+00	4.14389081816409e+00	2.09916419894944e+00	1.93582925967666e+00	1.94971450696367e+00	5.01468243129396e+00	4.09931323220805e+00	7.17978648826470e+00			373	4.43480073502719e+00	3.92987618178364e+00	1.95337790384522e+00	2.13811917944694e+00	4.31938013543408e+00	1.81720582805009e+00	2.05470158741645e+00
374	4.28643142054614e+00	4.07480894587083e+00	2.35895246652923e+00	2.16546258216976e+00	4.57876289055461e+00	6.35959735678937e+00				374	4.76446527503264e+00	4.35824810793516e+00	2.02483947080847e+00	2.13036043360728e+00	1.80181589324902e+00	6.82583886226499e+00				374	4.78007606290575e+00	4.03703937263327e+00	2.19683154389314e+00	2.09102935870052e+00	2.00675901801858e+00	4.80288924687643e+00	4.50447443186521e+00	6.71812457477239e+00			374	4.78007606290575e+00	4.03703937263327e+00	2.19683154389314e+00	2.09102935870052e+00	2.00675901801858e+00	4.80288924687643e+00	4.50447443186521e+00	6.71812457477239e+00			374	4.48031704837171e+00	3.93530503101528e+00	2.59181867491362e+00	2.05273088247338e+00	5.09402464065080e+00	1.84078936441531e+00	1.75736858358362e+00
375	4.82657008208738e+00	4.79478536263195e+00	3.01514890439323e+00	2.58125914406787e+00	4.59138114021639e+00	7.41538405288333e+00				375	4.32749712221936e+00	3.77901847567169e+00	2.09873217916096e+00	2.07309561211158e+00	2.06605213694604e+00	5.80473483881248e+00				375	4.16647122698573e+00	3.80024394001949e+00	1.74438176689369e+00	1.96496340649350e+00	1.97313293296926e+00	6.52026889018124e+00	4.44073781924196e+00	6.64703709748660e+00			375	4.16647122698573e+00	3.80024394001949e+00	1.74438176689369e+00	1.96496340649350e+00	1.97313293296926e+00	6.52026889018124e+00	4.44073781924196e+00	6.64703709748660e+00			375	4.10333549092869e+00	4.17784661537824e+00	1.89347004667260e+00	1.79512863146113e+00	5.91553269790184e+00	4.19459473157554e+00	1.99922244487870e+00
376	4.92522340730857e+00	4.35156548856107e+00	2.34161101209001e+00	2.30790657366684e+00	5.32810533315898e+00	6.60513581273889e+00				376	3.79192468739248e+00	3.74757674143807e+00	1.91673686539590e+00	1.93399114177581e+00	1.81801808250901e+00	5.92424650255135e+00				376	4.00060155083180e+00	3.99371107520543e+00	2.16043257537390e+00	1.96039579342435e+00	1.80271393515244e+00	5.83203743144716e+00	4.29873381407435e+00	7.37024334641680e+00			376	4.00060155083180e+00	3.99371107520543e+00	2.16043257537390e+00	1.96039579342435e+00	1.80271393515244e+00	5.83203743144716e+00	4.29873381407435e+00	7.37024334641680e+00			376	4.09512426526128e+00	4.07744212009767e+00	2.35585249688017e+00	1.92109668785054e+00	5.25311803662801e+00	4.29640270890580e+00	1.78902610444072e+00
377	4.73644507413302e+00	4.12457208514521e+00	2.69627036660864e+00	2.41416957467485e+00	5.10404384048942e+00	6.29625516465995e+00				377	4.61768741821837e+00	4.04363157506628e+00	2.10238609741248e+00	1.94119268935524e+00	1.90250757287860e+00	5.65311313814747e+00				377	4.35866064329818e+00	3.81135367984560e+00	2.06011579260468e+00	1.94029929604896e+00	1.75186956832216e+00	5.42023107085121e+00	4.30697050558657e+00	7.27879319525720e+00			377	4.35866064329818e+00	3.81135367984560e+00	2.06011579260468e+00	1.94029929604896e+00	1.75186956832216e+00	5.42023107085121e+00	4.30697050558657e+00	7.27879319525720e+00			377	4.09284563676926e+00	3.93927635612623e+00	2.02870300804756e+00	2.08445506536731e+00	5.13077540032766e+00	3.93356705939512e+00	2.05455473931124e+00
378	5.02248578434412e+00	4.67114251119967e+00	3.41298136909102e+00	2.95471711443703e+00	6.19614978165416e+00	6.73684796839512e+00				378	4.78075875915292e+00	3.91772055242954e+00	2.16396048500460e+00	2.46917123067064e+00	1.95941288623603e+00	6.38377436177734e+00				378	4.57278213638761e+00	3.75030952727804e+00	2.22635936361147e+00	2.12974350614540e+00	1.97584993938130e+00	6.49184828557316e+00	4.32986100317481e+00	7.15915874181309e+00			378	4.57278213638761e+00	3.75030952727804e+00	2.22635936361147e+00	2.12974350614540e+00	1.97584993938130e+00	6.49184828557316e+00	4.32986100317481e+00	7.15915874181309e+00			378	4.02757633330121e+00	3.56934326349710e+00	2.24386018050682e+00	1.91501622153704e+00	5.35053422169420e+00	4.28751112641566e+00	2.05238783510742e+00
379	4.69922901270706e+00	4.38039898173716e+00	3.33175794811983e+00	3.40132311351023e+00	6.91670854773105e+00	8.08255285676346e+00				379	4.63960105087680e+00	4.05796749412947e+00	2.01159397097833e+00	2.10570420715761e+00	2.00310370407569e+00	7.09493912566972e+00				379	4.29290419228301e+00	3.63680183056002e+00	1.95198066831289e+00	2.11667710017883e+00	1.81608933634054e+00	5.37774044552147e+00	4.29546999588190e+00	6.59385035414848e+00			379	4.29290419228301e+00	3.63680183056002e+00	1.95198066831289e+00	2.11667710017883e+00	1.81608933634054e+00	5.37774044552147e+00	4.29546999588190e+00	6.59385035414848e+00			379	4.12857650007608e+00	3.52377380758783e+00	2.22617213015459e+00	1.92127361621479e+00	4.08745487472988e+00	1.73802571773645e+00	2.16329790720746e+00
380	5.02273231374242e+00	4.51112133385299e+00	3.12244277390144e+00	2.68310716067368e+00	6.86000478965225e+00	6.26314108359688e+00				380	4.47505710278258e+00	4.07150534007280e+00	1.96649620672265e+00	2.09021624810990e+00	1.95061632628912e+00	5.21298120833224e+00				380	4.24549945653876e+00	3.88226856124072e+00	1.99561347231410e+00	1.97272133451447e+00	2.05540879535694e+00	5.25076951601212e+00	4.51501380701360e+00	7.36815203492371e+00			380	4.24549945653876e+00	3.88226856124072e+00	1.99561347231410e+00	1.97272133451447e+00	2.05540879535694e+00	5.25076951601212e+00	4.51501380701360e+00	7.36815203492371e+00			380	4.21608472717066e+00	4.16376567577798e+00	2.35809239012588e+00	2.00106071838001e+00	4.09307172112217e+00	1.96521034239863e+00	2.10027439985055e+00
381	4.46880746350843e+00	4.19527605378900e+00	2.81199333688917e+00	2.92661600125874e+00	7.51197793061942e+00	7.81907338451364e+00				381	4.24582486608071e+00	3.64942445117437e+00	1.97025942511007e+00	1.75514837018180e+00	1.92200451408865e+00	5.46468640661265e+00				381	3.88844301978063e+00	4.02456028930619e+00	2.24563425986969e+00	1.89877847226491e+00	1.95992826496852e+00	6.25573119238662e+00	4.39957957241358e+00	7.08735663018764e+00			381	3.88844301978063e+00	4.02456028930619e+00	2.24563425986969e+00	1.89877847226491e+00	1.95992826496852e+00	6.25573119238662e+00	4.39957957241358e+00	7.08735663018764e+00			381	3.97144547560646e+00	3.60651969252618e+00	2.37174348980749e+00	2.09841043814644e+00	3.92331171140533e+00	1.76043726220109e+00	2.05350797473785e+00
382	4.92659167689837e+00	4.00546088298495e+00	2.48514071696122e+00	2.24436659347524e+00	6.35815262344067e+00	7.57808935646663e+00				382	4.37796201423449e+00	3.99650424678069e+00	2.24038944622010e+00	2.08691608202339e+00	1.84131217546876e+00	6.33119697044019e+00				382	4.13626738705175e+00	3.87252211879720e+00	2.14702909119368e+00	1.78823313555989e+00	2.57639317518535e+00	6.77889059271398e+00	4.90217950303852e+00	7.57031732256369e+00			382	4.13626738705175e+00	3.87252211879720e+00	2.14702909119368e+00	1.78823313555989e+00	2.57639317518535e+00	6.77889059271398e+00	4.90217950303852e+00	7.57031732256369e+00			382	4.10751900963137e+00	3.81162191028661e+00	2.13965992751111e+00	1.96666381357997e+00	3.83264646946762e+00	2.03974725572983e+00	2.47348123494339e+00
383	4.68820299518290e+00	4.40321620381370e+00	2.79597687994877e+00	2.65547846591011e+00	5.11438866805757e+00	7.21112578070727e+00				383	4.26213124848999e+00	4.23321073917226e+00	2.15656843472187e+00	2.24753474836558e+00	1.83107970131437e+00	6.25751929523041e+00				383	4.11067483106377e+00	4.03261400105362e+00	2.32154971529183e+00	2.08048241358792e+00	1.78663331344620e+00	5.53765519859897e+00	4.13392975999290e+00	7.12375728933531e+00			383	4.11067483106377e+00	4.03261400105362e+00	2.32154971529183e+00	2.08048241358792e+00	1.78663331344620e+00	5.53765519859897e+00	4.13392975999290e+00	7.12375728933531e+00			383	4.33580262703155e+00	3.56593161928589e+00	1.98384041902441e+00	1.96735403877097e+00	4.62014863999394e+00	1.77400546298574e+00	1.73835643232549e+00
384	4.67748798650863e+00	4.50092846108438e+00	2.83537492827280e+00	2.90213507844320e+00	5.79091696232430e+00	7.33007168330215e+00				384	4.65678877207829e+00	3.86913102603453e+00	2.41455685812379e+00	2.29808111983816e+00	1.91266799134532e+00	6.75435915468957e+00				384	4.27727727099661e+00	3.82878446676709e+00	1.90420672886519e+00	1.91078284238646e+00	1.83891295913367e+00	5.43965764561562e+00	4.39956307630594e+00	6.66002470948350e+00			384	4.27727727099661e+00	3.82878446676709e+00	1.90420672886519e+00	1.91078284238646e+00	1.83891295913367e+00	5.43965764561562e+00	4.39956307630594e+00	6.66002470948350e+00			384	4.09076327199390e+00	3.71765947845514e+00	2.16053150713635e+00	1.92628469164728e+00	3.86747313582650e+00	1.75157371916003e+00	1.92081571643416e+00
385	4.49642604558199e+00	4.36694852148644e+00	2.32025976091652e+00	2.14602211047489e+00	6.02130959096364e+00	6.78343316288973e+00				385	4.42333064514743e+00	3.81221123345091e+00	1.82406299453554e+00	2.02638824941957e+00	1.93274899571850e+00	6.10859112558413e+00				385	4.20195988279621e+00	3.79391174657810e+00	2.19814349881736e+00	1.90064772260257e+00	1.89666751681207e+00	5.35975121574447e+00	3.82650463833897e+00	7.22069392228789e+00			385	4.20195988279621e+00	3.79391174657810e+00	2.19814349881736e+00	1.90064772260257e+00	1.89666751681207e+00	5.35975121574447e+00	3.82650463833897e+00	7.22069392228789e+00			385	3.89146058692098e+00	3.56618219501452e+00	2.40871132246019e+00	2.04613042984024e+00	4.32106458916174e+00	1.72484438818333e+00	2.07158771556198e+00
386	4.92260004281770e+00	4.07749180420584e+00	2.82164081655060e+00	2.64586734178814e+00	6.75272569263833e+00	7.48322847914145e+00				386	4.24553661515307e+00	3.73019562513959e+00	2.48402236943999e+00	2.16381652165985e+00	1.66936617014896e+00	6.36475646419698e+00				386	4.15302964293390e+00	4.36484409536799e+00	1.98146197495609e+00	2.00946467989821e+00	2.55152203195704e+00	5.71644544534046e+00	3.09175709095788e+00	6.77698416227076e+00			386	4.15302964293390e+00	4.36484409536799e+00	1.98146197495609e+00	2.00946467989821e+00	2.55152203195704e+00	5.71644544534046e+00	3.09175709095788e+00	6.77698416227076e+00			386	4.38276265561139e+00	3.48886811356816e+00	2.00927628493024e+00	2.05343947650340e+00	4.26902177868934e+00	1.79031594555701e+00	2.31261678890181e+00
387	4.99153124004856e+00	4.25042885831910e+00	2.53130106218750e+00	2.57173436020770e+00	4.95923417008328e+00	8.05021547848058e+00				387	4.32627941970526e+00	3.88290600651733e+00	2.06894251723275e+00	1.95550432264013e+00	1.81302311891227e+00	5.93403131899773e+00				387	4.10407260161077e+00	3.89588015687691e+00	1.91478611847999e+00	1.85770236690997e+00	2.12994667161584e+00	6.82456528615314e+00	4.63637143863558e+00	8.03313687731597e+00			387	4.10407260161077e+00	3.89588015687691e+00	1.91478611847999e+00	1.85770236690997e+00	2.12994667161584e+00	6.82456528615314e+00	4.63637143863558e+00	8.03313687731597e+00			387	4.44289272164940e+00	3.86137025866131e+00	2.24334069525070e+00	2.08044169420293e+00	4.73580757861953e+00	2.07336423833934e+00	2.11609368736713e+00
388	5.08926096497770e+00	4.09919470739698e+00	3.32365561290734e+00	2.97100532281426e+00	5.09101320003164e+00	6.94570511784315e+00				388	4.27005670176076e+00	3.91106652028282e+00	1.98814510584092e+00	2.06463548207287e+00	2.07479565880968e+00	6.59718542253707e+00				388	4.04551782234919e+00	3.74688099303235e+00	2.01700752882950e+00	1.86081928389002e+00	2.29049240932454e+00	5.41196046941177e+00	4.20247613440181e+00	7.57671134330597e+00			388	4.04551782234919e+00	3.74688099303235e+00	2.01700752882950e+00	1.86081928389002e+00	2.29049240932454e+00	5.41196046941177e+00	4.20247613440181e+00	7.57671134330597e+00			388	4.32872191201157e+00	4.23005427801315e+00	2.34024266905499e+00	1.91189295938184e+00	4.74180586781584e+00	1.73599748516400e+00	3.73563955044745e+00
389	4.26774474714067e+00	3.72769542776627e+00	1.89924090770543e+00	2.02308620584047e+00	4.71457604342913e+00	6.22972990982713e+00				389	4.38763250409072e+00	3.62770538615197e+00	2.17927109364336e+00	2.19275267746966e+00	1.80969009778673e+00	5.43005799371441e+00				389	4.34907850639910e+00	4.14451119395237e+00	2.19628723392744e+00	2.06690986089633e+00	2.41569158329776e+00	6.13251432768742e+00	3.60781889028779e+00	6.99526537757855e+00			389	4.34907850639910e+00	4.14451119395237e+00	2.19628723392744e+00	2.06690986089633e+00	2.41569158329776e+00	6.13251432768742e+00	3.60781889028779e+00	6.99526537757855e+00			389	3.80920194193973e+00	4.10004587757147e+00	2.94990429664340e+00	2.34365245297937e+00	4.98209048469463e+00	2.20690071072608e+00	2.90895140558183e+00
390	5.17255719743425e+00	3.94593898190364e+00	2.63386930075357e+00	2.76679410224153e+00	5.85211628682788e+00	6.53604758804605e+00				390	4.31281084464629e+00	3.67379333824484e+00	2.03806365545293e+00	2.02912879365226e+00	1.90528882098356e+00	5.45951615970646e+00				390	4.40712919535953e+00	4.22028613991251e+00	2.47526556077279e+00	2.16781442403445e+00	1.87510935760157e+00	6.86980208419446e+00	4.03455683657947e+00	7.16589620698206e+00			390	4.40712919535953e+00	4.22028613991251e+00	2.47526556077279e+00	2.16781442403445e+00	1.87510935760157e+00	6.86980208419446e+00	4.03455683657947e+00	7.16589620698206e+00			390	4.18671560101490e+00	4.24779517402274e+00	2.35122341688208e+00	2.03062959146194e+00	4.50542586830949e+00	1.83050844306958e+00	3.40612951189166e+00
391	4.72704898191300e+00	3.91898568882976e+00	2.22652457860229e+00	2.08977205391927e+00	4.99606074847400e+00	8.05037739253625e+00				391	4.00915454670284e+00	3.45225291824749e+00	1.98019725110590e+00	2.04920020916921e+00	1.97638057144759e+00	5.53719355245076e+00				391	4.01480328283477e+00	4.16521189548629e+00	2.02172543602934e+00	2.17182848904605e+00	2.16955111231822e+00	5.04435535611004e+00	3.80378139443093e+00	6.80460119394686e+00			391	4.01480328283477e+00	4.16521189548629e+00	2.02172543602934e+00	2.17182848904605e+00	2.16955111231822e+00	5.04435535611004e+00	3.80378139443093e+00	6.80460119394686e+00			391	3.77922555732736e+00	4.51702638784925e+00	2.90871573726170e+00	2.02847111465041e+00	5.34384692310825e+00	3.02855208343509e+00	4.92242756455853e+00
392	4.97334874992542e+00	4.74125035327375e+00	2.96760581274536e+00	3.00982672714078e+00	5.73956097897867e+00	7.27144805797807e+00				392	3.71861686127754e+00	3.76983784783020e+00	1.97090541823822e+00	2.09600078327218e+00	1.95769353989483e+00	5.57986060187798e+00				392	3.98578433460831e+00	3.94274661419749e+00	1.91868623767586e+00	1.86792528406830e+00	1.97083620813208e+00	5.20637837275924e+00	3.49911937694335e+00	7.04531554428503e+00			392	3.98578433460831e+00	3.94274661419749e+00	1.91868623767586e+00	1.86792528406830e+00	1.97083620813208e+00	5.20637837275924e+00	3.49911937694335e+00	7.04531554428503e+00			392	4.05477437421576e+00	4.11806137078109e+00	2.54311759825651e+00	1.98518416158983e+00	5.79100225173818e+00	4.03491405880995e+00	4.85346705316237e+00
393	4.97696229474968e+00	4.27460288394797e+00	2.55372799254296e+00	2.44801184314819e+00	4.47146626290736e+00	6.85967547082167e+00				393	4.15711208580855e+00	3.64827977064403e+00	1.88227831262894e+00	1.98666365942743e+00	1.96671132903235e+00	5.92851939059732e+00				393	4.02351301500214e+00	4.20139048632032e+00	2.33584591966259e+00	1.90460024208213e+00	1.86904026526817e+00	6.45988577064833e+00	3.93588926486563e+00	6.94559421309222e+00			393	4.02351301500214e+00	4.20139048632032e+00	2.33584591966259e+00	1.90460024208213e+00	1.86904026526817e+00	6.45988577064833e+00	3.93588926486563e+00	6.94559421309222e+00			393	4.29919752461146e+00	3.73207914356838e+00	2.50280692356960e+00	2.13692962803400e+00	5.46961124880511e+00	4.08917432143624e+00	5.12362263600673e+00
394	4.75397579018188e+00	4.51662556511659e+00	2.64091471456532e+00	2.70671926666278e+00	5.44924964036023e+00	7.14440102054068e+00				394	4.43406107735639e+00	3.69118422054166e+00	1.97837299370734e+00	1.95249295126571e+00	1.85622729626621e+00	5.57115157544234e+00				394	4.12543694713900e+00	3.75250531783608e+00	2.29761831667509e+00	2.05972272002716e+00	1.98853953553707e+00	5.71028003557068e+00	4.64804437216270e+00	7.29405998799238e+00			394	4.12543694713900e+00	3.75250531783608e+00	2.29761831667509e+00	2.05972272002716e+00	1.98853953553707e+00	5.71028003557068e+00	4.64804437216270e+00	7.29405998799238e+00			394	4.18007269910464e+00	3.92381972721719e+00	2.49840316405783e+00	1.95432312693129e+00	5.18801190724033e+00	3.73482012982592e+00	4.58460262977914e+00
395	4.46052552021245e+00	3.65510987824251e+00	1.93702117868713e+00	2.10838083852730e+00	6.24698777469457e+00	7.14795268517799e+00				395	4.28660334717866e+00	3.49133620506577e+00	2.21478756096390e+00	2.00433170642760e+00	1.74158982749647e+00	5.41302720795551e+00				395	4.25133886700366e+00	3.80010256911877e+00	2.00428281958661e+00	1.96612335477711e+00	2.01786724787135e+00	6.46130047820236e+00	4.32015950842847e+00	7.33179435483077e+00			395	4.25133886700366e+00	3.80010256911877e+00	2.00428281958661e+00	1.96612335477711e+00	2.01786724787135e+00	6.46130047820236e+00	4.32015950842847e+00	7.33179435483077e+00			395	3.94281973251139e+00	3.71131262363056e+00	3.21167411414890e+00	2.20773309433231e+00	5.15272238631634e+00	3.17319179808745e+00	4.77338327315324e+00
396	4.77141101340154e+00	4.56830063410093e+00	2.47511503496189e+00	2.31999911158836e+00	6.42693140623145e+00	7.90180066213736e+00				396	4.79963757052046e+00	4.03527951530007e+00	2.15207830431229e+00	2.01875187338397e+00	1.85405755281997e+00	5.93631934573269e+00				396	4.41964813358887e+00	3.61679484689927e+00	1.84894716725056e+00	1.85619625070413e+00	2.11149580346932e+00	5.06574130182174e+00	4.38475657410768e+00	7.00479688165407e+00			396	4.41964813358887e+00	3.61679484689927e+00	1.84894716725056e+00	1.85619625070413e+00	2.11149580346932e+00	5.06574130182174e+00	4.38475657410768e+00	7.00479688165407e+00			396	3.91470069421335e+00	3.97547316976630e+00	2.28435089550757e+00	2.01122400563879e+00	5.19923004219324e+00	3.86964588049091e+00	4.81744940359636e+00
397	5.01500841233286e+00	4.23688943311875e+00	3.17757404271671e+00	3.05276701628214e+00	6.69740420577928e+00	7.56978660481724e+00				397	4.77275986482588e+00	3.88831050063484e+00	2.23935772521404e+00	2.09215180328697e+00	1.93912333113819e+00	6.63971408031719e+00				397	4.20564061983660e+00	3.82878452024701e+00	2.25102193564335e+00	2.01467999942549e+00	1.84359481708876e+00	5.62396076922386e+00	4.52763803581093e+00	7.14517370408209e+00			397	4.20564061983660e+00	3.82878452024701e+00	2.25102193564335e+00	2.01467999942549e+00	1.84359481708876e+00	5.62396076922386e+00	4.52763803581093e+00	7.14517370408209e+00			397	3.66428000923091e+00	3.81356585778929e+00	2.80497098813241e+00	2.19987288828932e+00	5.43514833017309e+00	3.25396910298643e+00	4.92307920276389e+00
398	4.77303785668396e+00	4.49481370062288e+00	2.41393921191853e+00	2.58910005805453e+00	7.24248459116776e+00	8.45381765723869e+00				398	4.73212453990732e+00	4.19478352723753e+00	2.29925274198156e+00	2.34454147028937e+00	1.79630607501892e+00	6.47158847374903e+00				398	4.23463712769642e+00	3.88313759107825e+00	2.00161843709596e+00	1.93987721240702e+00	3.01144884948116e+00	6.96466354417612e+00	3.25417238977602e+00	6.71281980437952e+00			398	4.23463712769642e+00	3.88313759107825e+00	2.00161843709596e+00	1.93987721240702e+00	3.01144884948116e+00	6.96466354417612e+00	3.25417238977602e+00	6.71281980437952e+00			398	3.91408281378265e+00	3.75300145591354e+00	3.05191553173060e+00	2.09399995538366e+00	5.37113657702924e+00	2.58233385192254e+00	4.81150808982166e+00
399	4.38804578210152e+00	4.14601824354497e+00	3.16516849978891e+00	3.11066965204737e+00	7.32161184089811e+00	8.27356696199041e+00				399	4.16872807889788e+00	3.75127581936399e+00	2.20582791559122e+00	2.10676327620190e+00	1.77190845244158e+00	6.47881294026250e+00				399	4.11118414053016e+00	4.10288904091160e+00	2.58368368636986e+00	2.09757840279194e+00	1.98650478704342e+00	5.39239552710110e+00	4.74419856549849e+00	8.47211013945170e+00			399	4.11118414053016e+00	4.10288904091160e+00	2.58368368636986e+00	2.09757840279194e+00	1.98650478704342e+00	5.39239552710110e+00	4.74419856549849e+00	8.47211013945170e+00			399	4.43761253262759e+00	3.58524942835061e+00	2.96989872716629e+00	2.06661436739631e+00	5.07643199262039e+00	2.10784978094939e+00	4.95255845204664e+00
400	4.60603526095941e+00	4.45492016406582e+00	3.19532241419992e+00	3.15298507356688e+00	6.57760049124460e+00	7.44372914018983e+00				400	4.59406336423761e+00	4.12821309254497e+00	2.24562486538471e+00	2.37357678561341e+00	1.97978320948200e+00	6.77833630079125e+00				400	4.01628302867304e+00	4.24373410155400e+00	2.26533983990478e+00	2.12382671648900e+00	2.21146703573414e+00	5.77720372691114e+00	4.60350921161734e+00	7.66456406860902e+00			400	4.01628302867304e+00	4.24373410155400e+00	2.26533983990478e+00	2.12382671648900e+00	2.21146703573414e+00	5.77720372691114e+00	4.60350921161734e+00	7.66456406860902e+00			400	4.21114376677416e+00	4.10405875404360e+00	3.19893344948082e+00	2.12211850125621e+00	4.18927732731612e+00	1.88496547994840e+00	5.01553268774418e+00
401	4.98774695940906e+00	4.78708922672696e+00	2.42900729814566e+00	2.26352311695034e+00	5.92796139792909e+00	8.11460687137619e+00				401	4.41274852358225e+00	4.21213558013959e+00	1.94037502394464e+00	2.10476288499038e+00	1.98716147191222e+00	7.15284806928735e+00				401	4.48729108277395e+00	3.88964248396015e+00	2.08151108083095e+00	2.04282442879850e+00	2.31589171357990e+00	5.83288387776205e+00	3.88556277663250e+00	7.24096555176862e+00			401	4.48729108277395e+00	3.88964248396015e+00	2.08151108083095e+00	2.04282442879850e+00	2.31589171357990e+00	5.83288387776205e+00	3.88556277663250e+00	7.24096555176862e+00			401	4.15243716894210e+00	3.75433453834546e+00	3.00665827687172e+00	2.43395728376946e+00	4.68818118344597e+00	2.01001004703892e+00	4.36286566152912e+00
402	4.97609457950064e+00	4.35211783849448e+00	2.95455970538463e+00	2.69932253131499e+00	6.18761995662792e+00	7.88988322445673e+00				402	4.86678046565126e+00	4.84664629888299e+00	2.33669314070032e+00	2.29793397235276e+00	1.95502611900346e+00	6.92808771714984e+00				402	4.11364152401127e+00	3.98267303871935e+00	2.19014848848112e+00	2.15575652547524e+00	1.86871702415846e+00	5.78218560486275e+00	3.52186449396489e+00	6.79117706630218e+00			402	4.11364152401127e+00	3.98267303871935e+00	2.19014848848112e+00	2.15575652547524e+00	1.86871702415846e+00	5.78218560486275e+00	3.52186449396489e+00	6.79117706630218e+00			402	4.56348104992969e+00	3.78896825306853e+00	3.09329643066075e+00	2.05779318879134e+00	5.10740065250020e+00	1.99839546701496e+00	4.55929489290863e+00
403	4.71045511949653e+00	4.24392149372454e+00	2.14264104058998e+00	2.02992538598861e+00	7.22046561252845e+00	7.88948540174526e+00				403	5.11853478779764e+00	4.45933287808596e+00	2.40128748778055e+00	2.45446070749738e+00	1.99820760016069e+00	5.57074335029554e+00				403	4.60477655232461e+00	3.80765565547241e+00	1.95539073279147e+00	2.03302566106728e+00	2.54574194693798e+00	7.30783410533198e+00	4.49516443079441e+00	6.88933817623592e+00			403	4.60477655232461e+00	3.80765565547241e+00	1.95539073279147e+00	2.03302566106728e+00	2.54574194693798e+00	7.30783410533198e+00	4.49516443079441e+00	6.88933817623592e+00			403	4.27812751635380e+00	3.75796377718627e+00	3.87667352506110e+00	2.36870882722754e+00	5.02870331694342e+00	2.36100923460982e+00	4.93489973019031e+00
404	4.91992975700881e+00	4.50605116662682e+00	2.98631605681870e+00	2.64112760076962e+00	6.75199414861812e+00	7.98721064951694e+00				404	5.46106224163849e+00	4.49890906747619e+00	2.05889754220780e+00	2.26144758845165e+00	1.94370975412225e+00	6.00967969303053e+00				404	4.38714408588670e+00	3.95822941146620e+00	2.13535959181808e+00	1.94445312201371e+00	2.33656056902742e+00	4.94255070594813e+00	3.59186389862912e+00	6.35253884801702e+00			404	4.38714408588670e+00	3.95822941146620e+00	2.13535959181808e+00	1.94445312201371e+00	2.33656056902742e+00	4.94255070594813e+00	3.59186389862912e+00	6.35253884801702e+00			404	4.21592608859399e+00	4.16629740845468e+00	2.79033721292302e+00	2.31808167184549e+00	4.75348590089332e+00	3.53330313516882e+00	4.56445799204808e+00
405	5.02970416692108e+00	4.01554431932114e+00	2.24509977896545e+00	2.43819375051746e+00	6.38675694200791e+00	8.07074113810259e+00				405	5.19664873105322e+00	4.10066772111507e+00	2.05481672515059e+00	2.35233663463012e+00	1.91936964333592e+00	6.13847951438262e+00				405	4.04529587838654e+00	3.78921570482703e+00	1.91328359131824e+00	2.03230786340918e+00	1.94934039661268e+00	5.98066488716603e+00	3.78518777616794e+00	6.80614088269174e+00			405	4.04529587838654e+00	3.78921570482703e+00	1.91328359131824e+00	2.03230786340918e+00	1.94934039661268e+00	5.98066488716603e+00	3.78518777616794e+00	6.80614088269174e+00			405	4.34620906979845e+00	4.21586363206356e+00	3.05293270582704e+00	2.27152811715805e+00	5.03176966983957e+00	2.85576645433544e+00	4.92400098097181e+00
406	4.99193407473899e+00	4.38165912721168e+00	2.84809214981749e+00	2.60589020169541e+00	6.09547132579010e+00	7.79727025350092e+00				406	4.82267236661291e+00	3.97926530985057e+00	2.03538173486369e+00	1.93107060933235e+00	2.20973010786070e+00	6.26132201817893e+00				406	4.13335140615902e+00	3.67305851535586e+00	1.80617016484655e+00	1.87007283430285e+00	2.04657885897965e+00	5.89039130965548e+00	3.59368706979816e+00	6.82799553277944e+00			406	4.13335140615902e+00	3.67305851535586e+00	1.80617016484655e+00	1.87007283430285e+00	2.04657885897965e+00	5.89039130965548e+00	3.59368706979816e+00	6.82799553277944e+00			406	4.24768749127243e+00	3.88674221140710e+00	2.66753657977745e+00	2.11395884002252e+00	4.28080500812163e+00	1.57266852644754e+00	4.95483033727397e+00
407	4.96288607170088e+00	4.54526303243952e+00	2.53408885245831e+00	2.42215037330749e+00	6.30935842079215e+00	7.15999259717324e+00				407	4.28560067702785e+00	3.86025975140790e+00	2.11423032134207e+00	1.96979049306337e+00	2.45523357092480e+00	6.21407826592012e+00				407	4.00108521276353e+00	4.08028772806292e+00	2.26729949262323e+00	2.04415738055507e+00	1.86630275435292e+00	6.28688164035534e+00	3.91744974493752e+00	7.14496822838853e+00			407	4.00108521276353e+00	4.08028772806292e+00	2.26729949262323e+00	2.04415738055507e+00	1.86630275435292e+00	6.28688164035534e+00	3.91744974493752e+00	7.14496822838853e+00			407	4.25702193425623e+00	3.98262480063838e+00	3.15257695171845e+00	2.39680397981637e+00	4.98938156069070e+00	2.48038319859461e+00	4.50709288141415e+00
408	4.81829306350207e+00	4.54580564369823e+00	2.81249313570022e+00	2.55953043282660e+00	6.33175081761807e+00	7.20635633739912e+00				408	4.80848230403754e+00	4.17953649855362e+00	2.02601974310103e+00	1.94944646613288e+00	1.93353488109394e+00	5.52863706526380e+00				408	4.25959002162853e+00	3.97059854438004e+00	2.12998782773817e+00	1.86125402038770e+00	1.91558909732715e+00	5.80455655637121e+00	3.64465402901458e+00	6.92827490365647e+00			408	4.25959002162853e+00	3.97059854438004e+00	2.12998782773817e+00	1.86125402038770e+00	1.91558909732715e+00	5.80455655637121e+00	3.64465402901458e+00	6.92827490365647e+00			408	4.40143585807867e+00	3.79120394660259e+00	2.80659945727107e+00	2.11752904766708e+00	5.14918712660316e+00	1.88567416668716e+00	4.85728294941457e+00
409	5.10612341923884e+00	4.30350610447560e+00	2.90447752257034e+00	2.70486916037266e+00	6.26528504539944e+00	7.42534298438773e+00				409	4.08805757086745e+00	3.80507608302037e+00	2.66163826062038e+00	2.07489060447099e+00	1.88182029005296e+00	5.02078440995897e+00				409	4.00387856782504e+00	4.12017856808147e+00	2.16615508011261e+00	2.11832098117865e+00	2.07407378861840e+00	6.18000764651539e+00	3.58896644440049e+00	6.62521563729111e+00			409	4.00387856782504e+00	4.12017856808147e+00	2.16615508011261e+00	2.11832098117865e+00	2.07407378861840e+00	6.18000764651539e+00	3.58896644440049e+00	6.62521563729111e+00			409	4.12735354366768e+00	3.86776657286352e+00	2.40318503640624e+00	1.92904538800694e+00	5.50646633598564e+00	4.12465977670545e+00	4.87289780627273e+00
410	4.76773877096687e+00	4.32258528424594e+00	2.23301652859675e+00	2.15325528054611e+00	5.70055679365640e+00	7.82340848072670e+00				410	4.75175727955638e+00	3.76838822200359e+00	1.99993743888824e+00	2.02619374305391e+00	1.93816191292789e+00	6.45257826471958e+00				410	4.15087803615348e+00	3.70581418528135e+00	1.97468105691000e+00	1.96074479744703e+00	2.25730555350154e+00	6.28759257887205e+00	3.51095150807937e+00	6.76916269021996e+00			410	4.15087803615348e+00	3.70581418528135e+00	1.97468105691000e+00	1.96074479744703e+00	2.25730555350154e+00	6.28759257887205e+00	3.51095150807937e+00	6.76916269021996e+00			410	4.29712934857239e+00	3.91205296245889e+00	3.05591607726743e+00	2.39365288561893e+00	5.00680399864026e+00	3.25704343319847e+00	4.80926611257583e+00
411	4.93394444107828e+00	4.26121625385226e+00	3.48342401275249e+00	3.06943876401080e+00	6.06194540478866e+00	6.70485724821718e+00				411	4.57191662091047e+00	4.40033647468275e+00	2.44247450269178e+00	1.99960073768598e+00	1.88391889037853e+00	5.82649405393264e+00				411	4.13058622540960e+00	4.01976819191008e+00	1.93750340568131e+00	1.97168461643816e+00	1.97718918141999e+00	5.78580465277967e+00	3.55911370450690e+00	6.51212687641384e+00			411	4.13058622540960e+00	4.01976819191008e+00	1.93750340568131e+00	1.97168461643816e+00	1.97718918141999e+00	5.78580465277967e+00	3.55911370450690e+00	6.51212687641384e+00			411	4.20552368848343e+00	3.96065036035426e+00	3.36433126733678e+00	2.12694409344107e+00	5.12921846790146e+00	3.46774779443150e+00	5.11083150022967e+00
412	4.40572100188452e+00	4.00558140418217e+00	3.02711611897813e+00	2.91465570940542e+00	7.38739115771257e+00	6.54075997698463e+00				412	4.67859557994777e+00	4.17082688379781e+00	2.11867017545647e+00	1.99246331038415e+00	1.73601264157808e+00	6.09116319136618e+00				412	3.88492923835490e+00	4.19543783370110e+00	2.18919294999823e+00	2.02283936281591e+00	1.79682306958948e+00	5.39548402632961e+00	4.66526948922957e+00	7.54952844320366e+00			412	3.88492923835490e+00	4.19543783370110e+00	2.18919294999823e+00	2.02283936281591e+00	1.79682306958948e+00	5.39548402632961e+00	4.66526948922957e+00	7.54952844320366e+00			412	4.13054763095290e+00	4.28613706657524e+00	3.32059748979702e+00	2.17245766632364e+00	5.51771793352076e+00	2.97818438908223e+00	4.88955205114361e+00
413	4.84225688797362e+00	4.78066020785493e+00	3.36929075086000e+00	3.14294674566290e+00	6.63146266181814e+00	7.20714117861911e+00				413	4.73073904892327e+00	4.08432910316947e+00	2.16643023717471e+00	2.01406619446119e+00	1.73741426451871e+00	5.78124312033342e+00				413	4.46773981104143e+00	3.55293115595877e+00	2.02576894327597e+00	1.93284422433525e+00	2.09570914918420e+00	5.54598188826211e+00	4.40480644868992e+00	7.29101283462927e+00			413	4.46773981104143e+00	3.55293115595877e+00	2.02576894327597e+00	1.93284422433525e+00	2.09570914918420e+00	5.54598188826211e+00	4.40480644868992e+00	7.29101283462927e+00			413	4.21463961510810e+00	4.07299076936796e+00	3.29007381926214e+00	2.01524817776254e+00	5.27146899790254e+00	2.92826831541581e+00	4.61014068858584e+00
414	5.08178348115194e+00	4.19874255246722e+00	2.49441530591435e+00	2.64785450862273e+00	6.27708929142637e+00	7.13359884396553e+00				414	4.81611536025002e+00	4.54085977462791e+00	2.67262283596897e+00	2.40707527403308e+00	1.94843174545389e+00	6.36967538132511e+00				414	4.62758105591213e+00	3.83633959364267e+00	2.08455398589701e+00	1.93739393250220e+00	2.28495726126002e+00	5.94317275738698e+00	4.63689577228683e+00	7.00222553941475e+00			414	4.62758105591213e+00	3.83633959364267e+00	2.08455398589701e+00	1.93739393250220e+00	2.28495726126002e+00	5.94317275738698e+00	4.63689577228683e+00	7.00222553941475e+00			414	4.18862309672221e+00	3.64792792910511e+00	3.23634020246228e+00	2.21422194945844e+00	5.09040959567922e+00	3.10628767400113e+00	4.63317804487447e+00
415	5.16758427599286e+00	4.12253491747778e+00	2.40927642724459e+00	2.19398638640980e+00	5.90026804799250e+00	7.11099396769334e+00				415	4.98646682075142e+00	3.89775674830467e+00	2.34798050311033e+00	2.40994167450545e+00	1.88845171801434e+00	5.29535743528679e+00				415	4.62688588774048e+00	3.82020789525503e+00	2.28076853248407e+00	1.99760930639764e+00	2.12135837749647e+00	6.20626376134557e+00	4.90684118142008e+00	7.10589474521295e+00			415	4.62688588774048e+00	3.82020789525503e+00	2.28076853248407e+00	1.99760930639764e+00	2.12135837749647e+00	6.20626376134557e+00	4.90684118142008e+00	7.10589474521295e+00			415	4.11978864966786e+00	3.67298343567842e+00	2.43881373175591e+00	1.84896706664282e+00	5.02825028453222e+00	2.15697962744595e+00	4.72891724279944e+00
416	4.53511675841854e+00	4.11936224752065e+00	2.67199317188320e+00	2.37294864036885e+00	5.88559580007833e+00	6.91588492826390e+00				416	4.10970349790857e+00	3.91965860002491e+00	1.86627694652451e+00	1.92310501438902e+00	1.83111400673848e+00	6.07446164472301e+00				416	4.66158804199130e+00	3.94122723468863e+00	1.96627331899928e+00	1.92132565085650e+00	1.92106564836652e+00	5.32822327321871e+00	4.72928212473482e+00	7.08640549703456e+00			416	4.66158804199130e+00	3.94122723468863e+00	1.96627331899928e+00	1.92132565085650e+00	1.92106564836652e+00	5.32822327321871e+00	4.72928212473482e+00	7.08640549703456e+00			416	4.26390953353401e+00	4.00996658611315e+00	2.88253849786765e+00	2.18682027591991e+00	5.60888178535769e+00	3.24516070525430e+00	4.61767093192952e+00
417	4.61839957642284e+00	4.34174279704681e+00	2.17859689493223e+00	2.26430115770297e+00	6.08725162571771e+00	6.71271443023783e+00				417	4.39101962888264e+00	3.86623288272752e+00	1.99793180283868e+00	1.93505603807807e+00	1.68804202061323e+00	5.78339889821492e+00				417	4.23169123014248e+00	3.61711540120607e+00	1.87308934426082e+00	1.83403251313760e+00	1.85372740377869e+00	5.83574646256440e+00	4.46998858236351e+00	6.81308748910050e+00			417	4.23169123014248e+00	3.61711540120607e+00	1.87308934426082e+00	1.83403251313760e+00	1.85372740377869e+00	5.83574646256440e+00	4.46998858236351e+00	6.81308748910050e+00			417	4.60219156392875e+00	4.01070058652286e+00	2.68159242428727e+00	2.12831421749154e+00	5.52599536712629e+00	3.21820291906647e+00	4.15685334804980e+00
418	5.01094987193831e+00	4.56842457082412e+00	2.55901099132625e+00	2.02835872365872e+00	4.99523433174463e+00	7.19658292588303e+00				418	4.11322810996060e+00	4.05201034472605e+00	2.07839500460992e+00	1.95949938030580e+00	2.18608981771644e+00	6.51314190086417e+00				418	4.55675105571216e+00	4.04818608597412e+00	2.40655180277528e+00	2.09373709523129e+00	1.93401767226339e+00	6.29160958049929e+00	4.78851915514020e+00	7.03114873873866e+00			418	4.55675105571216e+00	4.04818608597412e+00	2.40655180277528e+00	2.09373709523129e+00	1.93401767226339e+00	6.29160958049929e+00	4.78851915514020e+00	7.03114873873866e+00			418	4.28363747470297e+00	3.86179361027345e+00	2.81951357061356e+00	2.02474799578406e+00	5.13471930309181e+00	2.06149138659442e+00	3.81020095529738e+00
419	4.75173088045812e+00	4.34967770945166e+00	2.22310806887480e+00	2.16973925069597e+00	5.60322503743143e+00	7.10612012853976e+00				419	4.79132607244254e+00	3.74985563214743e+00	1.84839633421193e+00	2.00858454639144e+00	1.94359173870849e+00	5.83306028801276e+00				419	4.21492033092657e+00	4.16416998127741e+00	1.95628293804087e+00	1.86288125946349e+00	1.98423300117386e+00	7.17267468417672e+00	4.89928508866206e+00	6.91672945216113e+00			419	4.21492033092657e+00	4.16416998127741e+00	1.95628293804087e+00	1.86288125946349e+00	1.98423300117386e+00	7.17267468417672e+00	4.89928508866206e+00	6.91672945216113e+00			419	4.12558988303374e+00	3.98523537369062e+00	2.97949930631079e+00	2.10818448457060e+00	4.77301551011342e+00	3.20414707486341e+00	4.15950056394458e+00
420	4.59738011072646e+00	4.19194113712761e+00	2.40563496109860e+00	2.24945731598551e+00	5.23525770414269e+00	7.38739636510397e+00				420	4.30213359078415e+00	3.95894272592207e+00	1.98317992813005e+00	1.92016606399717e+00	1.94813485502913e+00	5.93684891624772e+00				420	4.30964608646647e+00	4.16946897046194e+00	2.43912636904476e+00	2.11346786721277e+00	1.88521494071164e+00	6.26804509433195e+00	3.71684417167247e+00	6.89036806632281e+00			420	4.30964608646647e+00	4.16946897046194e+00	2.43912636904476e+00	2.11346786721277e+00	1.88521494071164e+00	6.26804509433195e+00	3.71684417167247e+00	6.89036806632281e+00			420	4.23124984595348e+00	3.90363201474740e+00	2.92906627064931e+00	2.24761287856799e+00	4.99624218941777e+00	4.01193997715212e+00	4.36012914031161e+00
421	4.90213537705168e+00	4.34733430119798e+00	2.71847171874950e+00	2.56441059776720e+00	6.49760485376223e+00	7.02693950753198e+00				421	4.33554219131971e+00	3.78613757154771e+00	1.97753749299730e+00	2.03645318564139e+00	1.78149514898405e+00	5.87048413933408e+00				421	3.78415190821432e+00	4.22992150124540e+00	2.39763409313617e+00	2.20276464290671e+00	1.86375719327316e+00	6.34601153173551e+00	3.52781302223402e+00	7.01300779936064e+00			421	3.78415190821432e+00	4.22992150124540e+00	2.39763409313617e+00	2.20276464290671e+00	1.86375719327316e+00	6.34601153173551e+00	3.52781302223402e+00	7.01300779936064e+00			421	4.07040130166070e+00	3.76750469500002e+00	2.83011146394696e+00	2.10652747059060e+00	4.69167428152695e+00	1.73537336885722e+00	4.22598554448955e+00
422	4.58256633531212e+00	4.31836697879268e+00	2.42998162411841e+00	2.44379403297724e+00	6.39623063288599e+00	6.96852089999964e+00				422	4.50977923849566e+00	3.82641573761190e+00	2.32032408325257e+00	1.97423268379088e+00	1.76523180247690e+00	6.49739016703358e+00				422	3.91867092169043e+00	4.39270664099095e+00	2.18327018677853e+00	2.08158997898938e+00	1.99642638221586e+00	6.17376501842288e+00	3.47908150539321e+00	7.14360993972696e+00			422	3.91867092169043e+00	4.39270664099095e+00	2.18327018677853e+00	2.08158997898938e+00	1.99642638221586e+00	6.17376501842288e+00	3.47908150539321e+00	7.14360993972696e+00			422	4.38818304058513e+00	3.84519947019252e+00	2.90354198854779e+00	2.15917717713582e+00	5.01021132156193e+00	2.03598531479210e+00	4.97434207713095e+00
423	4.88613071551745e+00	4.21846523459070e+00	2.30629659656486e+00	2.30914581281692e+00	5.59584551354276e+00	6.73312734815031e+00				423	4.30343608843123e+00	4.15526988948580e+00	2.02588344375841e+00	1.92303659433649e+00	1.90127982537607e+00	5.73885363035971e+00				423	4.50512170506618e+00	4.11118194515669e+00	2.27710173822198e+00	2.03450490335954e+00	2.06171181337413e+00	6.65113445995321e+00	4.08151521908591e+00	6.89242428435037e+00			423	4.50512170506618e+00	4.11118194515669e+00	2.27710173822198e+00	2.03450490335954e+00	2.06171181337413e+00	6.65113445995321e+00	4.08151521908591e+00	6.89242428435037e+00			423	4.52509615630199e+00	3.67865641119532e+00	3.25882138608171e+00	2.13667686965316e+00	5.38798456269365e+00	1.90774027004608e+00	4.45405754201374e+00
424	5.17001133940558e+00	4.43722687716918e+00	2.67552936612463e+00	2.56767010458081e+00	5.39940124649797e+00	6.67566275243654e+00				424	4.77838170814834e+00	3.76008210856829e+00	2.25944229083479e+00	1.95734605020842e+00	1.99627996232685e+00	7.06448824425777e+00				424	3.83426510282576e+00	4.15707973467856e+00	2.46273491068848e+00	2.06388626833676e+00	1.81401375577084e+00	6.24260582635291e+00	3.87760981045139e+00	7.20255924115186e+00			424	3.83426510282576e+00	4.15707973467856e+00	2.46273491068848e+00	2.06388626833676e+00	1.81401375577084e+00	6.24260582635291e+00	3.87760981045139e+00	7.20255924115186e+00			424	3.93643808845778e+00	4.24732100294129e+00	3.38487607563853e+00	2.38551855152282e+00	4.91374723600919e+00	2.00464338233651e+00	4.13118525429415e+00
425	4.84067579448722e+00	4.54035897571492e+00	2.60009044843299e+00	2.26759625067286e+00	5.73533943024809e+00	7.57083426941548e+00				425	4.05785332117819e+00	3.72572000906011e+00	2.16386853631774e+00	2.17246033510806e+00	1.86630624257284e+00	5.59881411488489e+00				425	3.83001430812279e+00	4.07208358763353e+00	2.64674310180175e+00	1.91529541070672e+00	2.01644030654803e+00	6.48559426336267e+00	4.32097459754832e+00	7.29432123011922e+00			425	3.83001430812279e+00	4.07208358763353e+00	2.64674310180175e+00	1.91529541070672e+00	2.01644030654803e+00	6.48559426336267e+00	4.32097459754832e+00	7.29432123011922e+00			425	4.24058922602033e+00	3.98835369900615e+00	3.18426404494390e+00	2.08359926838814e+00	4.89807170570333e+00	1.78737933418415e+00	4.52443278056503e+00
426	4.91294447772603e+00	4.28265945246507e+00	2.60046957618046e+00	2.48849419424918e+00	6.25485871468258e+00	6.73090082447613e+00				426	4.39628639369920e+00	3.60257068179692e+00	1.91033413757579e+00	1.93060292556998e+00	1.87526426058068e+00	5.12020322243614e+00				426	4.12376279383729e+00	4.31825836319637e+00	1.87114026110086e+00	1.85818688735754e+00	1.82255333803256e+00	6.06377613314214e+00	4.27636276818154e+00	6.81197730903907e+00			426	4.12376279383729e+00	4.31825836319637e+00	1.87114026110086e+00	1.85818688735754e+00	1.82255333803256e+00	6.06377613314214e+00	4.27636276818154e+00	6.81197730903907e+00			426	4.45937334738248e+00	4.26406485149498e+00	2.60837277947454e+00	1.94742282543719e+00	5.40351062518462e+00	2.49782974001296e+00	4.93271563656146e+00
427	4.81688064241528e+00	4.35549816594865e+00	2.72592800208148e+00	2.37011798713989e+00	6.36994802257323e+00	6.41217706443425e+00				427	4.54819846050709e+00	3.86292683312951e+00	1.96692420850408e+00	1.91317109708582e+00	1.96691262319782e+00	5.63949994255931e+00				427	3.94305866243384e+00	4.14061674518443e+00	2.48185476950648e+00	2.00612281146410e+00	1.96508376545057e+00	5.65074708633711e+00	4.13445349325799e+00	7.71834196421576e+00			427	3.94305866243384e+00	4.14061674518443e+00	2.48185476950648e+00	2.00612281146410e+00	1.96508376545057e+00	5.65074708633711e+00	4.13445349325799e+00	7.71834196421576e+00			427	4.16095743523956e+00	3.98104348751106e+00	3.40388490474891e+00	2.65524298260843e+00	5.04242234791938e+00	2.85603721093817e+00	4.89254239008106e+00
428	4.78955164233634e+00	4.62381084535706e+00	2.56374499637615e+00	2.36090826419340e+00	6.25027152976641e+00	6.52751946335797e+00				428	4.42645818273320e+00	3.95706427040606e+00	2.07375231067099e+00	1.99951584411450e+00	1.86210201122105e+00	5.39660215847137e+00				428	3.87025001668419e+00	4.09583764843598e+00	2.14905807633659e+00	2.00146319176570e+00	2.30835680896111e+00	6.71813081918432e+00	3.86715814967017e+00	7.32113268641128e+00			428	3.87025001668419e+00	4.09583764843598e+00	2.14905807633659e+00	2.00146319176570e+00	2.30835680896111e+00	6.71813081918432e+00	3.86715814967017e+00	7.32113268641128e+00			428	4.27896115187544e+00	3.89805219644581e+00	3.09000195507431e+00	2.12153229481006e+00	5.34982521183321e+00	2.18012851576912e+00	4.50035343624683e+00
429	4.69825863449480e+00	4.49649040167275e+00	2.30229649701273e+00	2.12553965695511e+00	4.70659369719353e+00	4.54779917197261e+00				429	4.53211349168517e+00	3.90784936925255e+00	1.99766205677995e+00	2.02310306949574e+00	2.07823283767684e+00	6.61550268365049e+00				429	4.21756537962156e+00	4.07321270594505e+00	2.17920533053345e+00	1.93507078738952e+00	2.43468652398827e+00	7.07314773263237e+00	3.97595833236827e+00	6.98429219278736e+00			429	4.21756537962156e+00	4.07321270594505e+00	2.17920533053345e+00	1.93507078738952e+00	2.43468652398827e+00	7.07314773263237e+00	3.97595833236827e+00	6.98429219278736e+00			429	4.61272802631757e+00	3.73922528087143e+00	2.85733939103419e+00	2.03972496696012e+00	5.61992572189903e+00	2.34439038037571e+00	4.67509470059859e+00
430	5.29895025391137e+00	4.01778677801534e+00	2.71359274902476e+00	2.35931674662916e+00	4.99219331651670e+00	4.11833136495588e+00				430	4.33817508352890e+00	3.79150900991616e+00	2.13259500348063e+00	2.14290005582896e+00	1.83502720074497e+00	6.87455817517138e+00				430	4.20382349070257e+00	3.91817653183150e+00	2.01144356139184e+00	2.00053116737046e+00	1.69434765306083e+00	6.39437452893575e+00	3.92240744762727e+00	6.96417058122239e+00			430	4.20382349070257e+00	3.91817653183150e+00	2.01144356139184e+00	2.00053116737046e+00	1.69434765306083e+00	6.39437452893575e+00	3.92240744762727e+00	6.96417058122239e+00			430	4.58451819438387e+00	4.03923812147315e+00	2.65651660736460e+00	1.90098497126015e+00	5.36967887978014e+00	2.44753638871190e+00	3.76915416422428e+00
431	4.54171340890221e+00	4.42000365745402e+00	2.26954458618698e+00	2.10998616772939e+00	5.48152714614059e+00	5.01007753354435e+00				431	4.82031062237097e+00	4.52095072716839e+00	2.37461626701323e+00	2.29389357271015e+00	1.88055066086828e+00	6.15574046865952e+00				431	4.19930196437928e+00	4.14398260351455e+00	1.87654475532232e+00	1.94509009472804e+00	2.76867439127614e+00	5.92927113123714e+00	3.30786991805409e+00	6.55363890961237e+00			431	4.19930196437928e+00	4.14398260351455e+00	1.87654475532232e+00	1.94509009472804e+00	2.76867439127614e+00	5.92927113123714e+00	3.30786991805409e+00	6.55363890961237e+00			431	3.88918696272048e+00	4.06122877874071e+00	3.47761131253580e+00	2.25195609161825e+00	5.31949609754393e+00	1.89264698579505e+00	4.38986835272663e+00
432	4.92483940781446e+00	4.73712550936149e+00	2.82187455764978e+00	2.54009547933161e+00	5.66849012718358e+00	4.08172842996106e+00				432	4.23263115470198e+00	4.03122585865985e+00	1.81764149577874e+00	2.15780366197074e+00	1.95535240260977e+00	6.21387951802106e+00				432	4.16020289332771e+00	3.98655287100777e+00	2.46210012778690e+00	1.89494288322532e+00	2.35016758582023e+00	6.56636935619486e+00	4.25966942138869e+00	7.51225649646871e+00			432	4.16020289332771e+00	3.98655287100777e+00	2.46210012778690e+00	1.89494288322532e+00	2.35016758582023e+00	6.56636935619486e+00	4.25966942138869e+00	7.51225649646871e+00			432	4.12520202537401e+00	4.02275066434562e+00	3.28314817914406e+00	2.09296899402161e+00	5.16866395662837e+00	2.01879826574401e+00	4.47645197961077e+00
433	4.77943413898630e+00	4.19420330261565e+00	2.84148731350109e+00	2.78975661662432e+00	5.51822765549331e+00	4.59013254621719e+00				433	4.48327210608749e+00	4.12356167365794e+00	2.05105152364102e+00	2.09983968782515e+00	2.43542126365170e+00	4.77439955929986e+00				433	3.98102466148299e+00	4.21122164763113e+00	2.10566890790145e+00	2.03549901585029e+00	1.99301971331383e+00	6.73039920802217e+00	3.74269638477308e+00	6.88134895449953e+00			433	3.98102466148299e+00	4.21122164763113e+00	2.10566890790145e+00	2.03549901585029e+00	1.99301971331383e+00	6.73039920802217e+00	3.74269638477308e+00	6.88134895449953e+00			433	3.95555588178224e+00	3.78111961290960e+00	2.87269575694776e+00	2.05765204251622e+00	5.49482208335771e+00	3.55618827272360e+00	4.78284731637943e+00
434	4.60710050430739e+00	4.16847717022326e+00	2.34352407573875e+00	2.14362198802804e+00	4.94463762779522e+00	4.34439717291697e+00				434	4.88338780863897e+00	4.64780882746599e+00	2.67486911435743e+00	2.31095952950093e+00	2.85603511497884e+00	4.95313718392451e+00				434	4.22112385551770e+00	3.68438587016989e+00	1.93891506218740e+00	1.96619683154096e+00	1.89215513112165e+00	6.77420140990857e+00	3.35187278678135e+00	6.63282108508515e+00			434	4.22112385551770e+00	3.68438587016989e+00	1.93891506218740e+00	1.96619683154096e+00	1.89215513112165e+00	6.77420140990857e+00	3.35187278678135e+00	6.63282108508515e+00			434	4.48733332718512e+00	3.69718519036246e+00	3.17020033230401e+00	2.34283845156853e+00	5.42115894603269e+00	2.18989700520447e+00	4.87636227029401e+00
435	4.65664336245582e+00	4.23097820257163e+00	2.86661254733032e+00	2.66236807629556e+00	4.11770111137035e+00	3.69057798170198e+00				435	4.82983093996702e+00	4.24134448882763e+00	2.26883964447939e+00	1.93917052897677e+00	2.20181226871157e+00	5.65207938544669e+00				435	4.01118953944313e+00	3.97828162804514e+00	2.06563427782864e+00	2.15649584605417e+00	2.09668629868294e+00	6.41889969565399e+00	3.53171800600814e+00	6.72409207778158e+00			435	4.01118953944313e+00	3.97828162804514e+00	2.06563427782864e+00	2.15649584605417e+00	2.09668629868294e+00	6.41889969565399e+00	3.53171800600814e+00	6.72409207778158e+00			435	4.13279249200453e+00	3.93301487249057e+00	3.05741600323070e+00	2.43490096674310e+00	4.89868797467830e+00	3.64085801674683e+00	5.00453198741531e+00
436	4.53514757554816e+00	4.26332908455424e+00	2.52650029128005e+00	2.15534232332183e+00	5.26731013007123e+00	4.07113877151614e+00				436	5.02515653027491e+00	4.55394895642999e+00	2.48498259927866e+00	2.33651534493961e+00	2.38794631187877e+00	5.23309049274727e+00				436	4.23469016442531e+00	4.11842972469855e+00	1.81058643656483e+00	1.93315170030641e+00	2.04712748801974e+00	6.23898270170209e+00	3.66367978954496e+00	6.96551728948135e+00			436	4.23469016442531e+00	4.11842972469855e+00	1.81058643656483e+00	1.93315170030641e+00	2.04712748801974e+00	6.23898270170209e+00	3.66367978954496e+00	6.96551728948135e+00			436	4.54836308092783e+00	3.99541008263368e+00	2.99780731994813e+00	1.97729907187451e+00	4.95728133731877e+00	2.24773228643703e+00	4.24536826329612e+00
437	5.06131296516144e+00	4.65540635558211e+00	2.54602756795144e+00	2.23942951586201e+00	4.88091321653778e+00	4.68671935967877e+00				437	5.02470627768356e+00	4.49483912320574e+00	2.33681987319432e+00	2.11361404956940e+00	2.05330922138149e+00	6.53766058806285e+00				437	4.22045573639478e+00	4.04770429938707e+00	2.00008495084728e+00	2.17654800794098e+00	2.35213191403719e+00	7.29490043784383e+00	3.32477171417140e+00	6.33075979585946e+00			437	4.22045573639478e+00	4.04770429938707e+00	2.00008495084728e+00	2.17654800794098e+00	2.35213191403719e+00	7.29490043784383e+00	3.32477171417140e+00	6.33075979585946e+00			437	4.21123734282739e+00	4.13424764272887e+00	3.23765400687971e+00	2.28902604420589e+00	4.88057747445441e+00	2.77667694845413e+00	4.69400277559951e+00
438	4.71099111473840e+00	4.24666451476608e+00	2.58210732975765e+00	2.31399276106956e+00	5.83036180893146e+00	5.89678458283888e+00				438	4.67957326495931e+00	4.67375276746058e+00	2.69339942851614e+00	2.54814229329438e+00	1.91297628249364e+00	5.99498692670811e+00				438	4.14173798930049e+00	3.82604159590470e+00	2.00743914558684e+00	1.84113423203805e+00	1.99659546363268e+00	5.44724175627548e+00	4.42395357293931e+00	7.29411397751948e+00			438	4.14173798930049e+00	3.82604159590470e+00	2.00743914558684e+00	1.84113423203805e+00	1.99659546363268e+00	5.44724175627548e+00	4.42395357293931e+00	7.29411397751948e+00			438	4.66156172955141e+00	3.79648423746973e+00	2.45678179113033e+00	1.89264803193828e+00	4.92622091244123e+00	1.85585746217358e+00	4.98832250111986e+00
439	4.76543319716608e+00	4.15278979239875e+00	2.26575348468449e+00	2.27289126811029e+00	4.91260040806022e+00	3.69549820121621e+00				439	4.35127075383118e+00	4.19536772201035e+00	2.50250671929914e+00	2.32501608961745e+00	1.90217220600631e+00	6.57972257929936e+00				439	4.27815202966262e+00	3.68479392941343e+00	2.10221147222509e+00	2.06598328490435e+00	1.94251888990018e+00	5.65579995246948e+00	4.66721101980818e+00	7.81026299985180e+00			439	4.27815202966262e+00	3.68479392941343e+00	2.10221147222509e+00	2.06598328490435e+00	1.94251888990018e+00	5.65579995246948e+00	4.66721101980818e+00	7.81026299985180e+00			439	4.56135840153487e+00	3.92477496966432e+00	2.70541593910587e+00	2.09609253837141e+00	5.47231599723785e+00	2.58725305495732e+00	4.33397616089438e+00
440	5.19364860774615e+00	4.41191147545415e+00	2.27928148823842e+00	2.17262226653552e+00	5.04118105974398e+00	4.16494342257691e+00				440	4.57340863344177e+00	4.76650480685582e+00	3.06633658597705e+00	3.04994929707700e+00	1.79919536979842e+00	5.85331615712211e+00				440	4.02893737961804e+00	4.05063916107281e+00	2.07371402466767e+00	2.09865817192473e+00	2.48937926572332e+00	6.90381315837371e+00	4.53852416979152e+00	7.85670921833404e+00			440	4.02893737961804e+00	4.05063916107281e+00	2.07371402466767e+00	2.09865817192473e+00	2.48937926572332e+00	6.90381315837371e+00	4.53852416979152e+00	7.85670921833404e+00			440	4.42775510774218e+00	3.77408204703420e+00	3.03918945640765e+00	2.17661739729466e+00	4.87484310142607e+00	2.12658541782780e+00	4.21400603571337e+00
441	4.95425908669754e+00	4.48374522741224e+00	2.17674659467350e+00	2.26993616551337e+00	5.76869697479865e+00	5.82414127990497e+00				441	4.36786314382536e+00	3.91630006083282e+00	2.19449026422069e+00	1.97500476237339e+00	1.89219913816893e+00	5.29793203669774e+00				441	4.51650215535454e+00	3.69463026341126e+00	1.95584738719335e+00	2.04206738823684e+00	2.32280832501208e+00	5.99227537386435e+00	3.79245422310438e+00	6.91285200031490e+00			441	4.51650215535454e+00	3.69463026341126e+00	1.95584738719335e+00	2.04206738823684e+00	2.32280832501208e+00	5.99227537386435e+00	3.79245422310438e+00	6.91285200031490e+00			441	4.52062879897238e+00	3.73428445594761e+00	2.92495570782130e+00	2.19559234158967e+00	4.94088413212129e+00	3.24232547288233e+00	4.31798408521427e+00
442	4.90416005165137e+00	4.41446936215200e+00	2.52329054212945e+00	2.51377096005665e+00	6.36088464463231e+00	6.23877833680664e+00				442	3.93472316077901e+00	3.94024700862222e+00	2.11105020518955e+00	2.00541135799474e+00	2.00035869015112e+00	5.34244401286468e+00				442	3.98998675718398e+00	4.00830847305102e+00	2.48762621359686e+00	2.09314489097586e+00	1.94991901796516e+00	6.59167871055664e+00	4.26927777165825e+00	7.34450972558561e+00			442	3.98998675718398e+00	4.00830847305102e+00	2.48762621359686e+00	2.09314489097586e+00	1.94991901796516e+00	6.59167871055664e+00	4.26927777165825e+00	7.34450972558561e+00			442	4.33409232125322e+00	3.72276448012040e+00	3.05152890473441e+00	2.05474541389163e+00	4.99917104380302e+00	1.82621625495549e+00	4.50315013976612e+00
443	4.72727873792138e+00	4.22747262311006e+00	2.16011925203585e+00	2.01783971266988e+00	4.48041642862384e+00	4.52992232193186e+00				443	4.17103820551347e+00	3.98619457541245e+00	2.06172498110257e+00	1.93828776568470e+00	1.78104626537991e+00	5.93614922612416e+00				443	3.99405126311311e+00	3.80965179127554e+00	1.95709510183841e+00	1.88894700800367e+00	1.85521931266826e+00	5.24954867865645e+00	4.00509599800309e+00	7.46461429566723e+00			443	3.99405126311311e+00	3.80965179127554e+00	1.95709510183841e+00	1.88894700800367e+00	1.85521931266826e+00	5.24954867865645e+00	4.00509599800309e+00	7.46461429566723e+00			443	4.63290730469561e+00	3.88938608101892e+00	2.87569825917941e+00	1.89509028331439e+00	4.93967970300483e+00	2.07682055067046e+00	4.26286771342128e+00
444	4.74123160129225e+00	4.01327495594338e+00	2.50143554747891e+00	2.51900100291123e+00	6.52062541434067e+00	6.14170231605842e+00				444	4.47113595559071e+00	4.03171107710278e+00	1.99825995821518e+00	1.89011076356944e+00	1.90524566868474e+00	5.30817544891636e+00				444	4.31892575943916e+00	3.83320787034581e+00	2.14313870594311e+00	2.13268265534971e+00	2.34735597630357e+00	5.70560795564232e+00	4.74056415516973e+00	7.56764634605813e+00			444	4.31892575943916e+00	3.83320787034581e+00	2.14313870594311e+00	2.13268265534971e+00	2.34735597630357e+00	5.70560795564232e+00	4.74056415516973e+00	7.56764634605813e+00			444	4.32127170763572e+00	3.84276913827836e+00	3.16020282498187e+00	2.16508447642389e+00	4.99135831497300e+00	2.68527218584693e+00	4.22966786480148e+00
445	4.97113920058002e+00	4.09779239709363e+00	2.63330815539896e+00	2.72956479736308e+00	6.72818924570365e+00	6.16397606557851e+00				445	4.45526137608475e+00	3.99650700617409e+00	2.11069811976304e+00	2.30689393976620e+00	1.80719301454731e+00	6.35040561318498e+00				445	4.35791325108288e+00	4.02866821057914e+00	2.20294420373018e+00	2.13981655258319e+00	1.86804920215799e+00	6.23542619132784e+00	3.98207391249070e+00	5.51964937010311e+00			445	4.35791325108288e+00	4.02866821057914e+00	2.20294420373018e+00	2.13981655258319e+00	1.86804920215799e+00	6.23542619132784e+00	3.98207391249070e+00	5.51964937010311e+00			445	4.38334802821622e+00	4.09936935366673e+00	3.34241300465929e+00	2.26081042095665e+00	5.06295359521807e+00	1.85789077965215e+00	4.78612002010643e+00
446	4.88557603033508e+00	3.89007332131509e+00	2.60126475198473e+00	2.58973396160374e+00	5.66127089852056e+00	6.50024828684334e+00				446	4.10100957648547e+00	3.76562819469584e+00	1.87489886008027e+00	1.93576425916265e+00	1.79682520985877e+00	6.10717019306076e+00				446	4.51309843264878e+00	3.64643736118384e+00	1.97060417303065e+00	1.93050490486000e+00	2.18237995808752e+00	6.06902217378372e+00	4.51925606548492e+00	5.57216942652722e+00			446	4.51309843264878e+00	3.64643736118384e+00	1.97060417303065e+00	1.93050490486000e+00	2.18237995808752e+00	6.06902217378372e+00	4.51925606548492e+00	5.57216942652722e+00			446	4.18629897408530e+00	3.75052042231458e+00	3.48665454847173e+00	2.09093846711491e+00	5.13857637187049e+00	1.93382454050138e+00	5.01120305572766e+00
447	5.12199865149891e+00	4.58744273206703e+00	2.34586836433872e+00	2.31019267899078e+00	6.13628572040121e+00	5.59394504285384e+00				447	4.06699056782188e+00	3.77108204644202e+00	2.68267164066383e+00	2.26821748295823e+00	1.86591305836795e+00	5.56616131859229e+00				447	4.14612084567689e+00	3.75204553571708e+00	2.42578877526638e+00	1.99571594665032e+00	1.89577318964966e+00	6.90450841504020e+00	4.63904482902652e+00	6.50720600630697e+00			447	4.14612084567689e+00	3.75204553571708e+00	2.42578877526638e+00	1.99571594665032e+00	1.89577318964966e+00	6.90450841504020e+00	4.63904482902652e+00	6.50720600630697e+00			447	4.28139320150636e+00	3.72079678793281e+00	3.15201568411081e+00	2.13953357428613e+00	5.06001790369957e+00	2.15127910737438e+00	4.41146909263867e+00
448	4.63747196411068e+00	4.25805846557422e+00	2.45416305645779e+00	2.12869241525855e+00	5.26991008461755e+00	7.37429560131751e+00				448	4.52556786224814e+00	3.52217426011638e+00	2.06685864681030e+00	2.07057840589071e+00	1.83865412771964e+00	5.47269899484339e+00				448	4.46130679967463e+00	3.84271606980624e+00	2.05164640089655e+00	1.90001457117463e+00	1.97658632555884e+00	6.21317446027888e+00	4.60660717419824e+00	7.08647792154666e+00			448	4.46130679967463e+00	3.84271606980624e+00	2.05164640089655e+00	1.90001457117463e+00	1.97658632555884e+00	6.21317446027888e+00	4.60660717419824e+00	7.08647792154666e+00			448	4.64499632808189e+00	3.87320543172376e+00	3.32866212521320e+00	2.06984188701505e+00	5.28027485483243e+00	3.13955792843377e+00	4.81700323758868e+00
449	5.06225092861494e+00	4.20471758989756e+00	2.51707690038499e+00	2.42985868589174e+00	6.20179553596681e+00	6.63892452724567e+00				449	3.99588024655443e+00	3.58598804114166e+00	2.33821291423667e+00	2.19606864293399e+00	1.83936729484721e+00	5.90711326349580e+00				449	4.29100763235365e+00	4.08998274134227e+00	2.24524021585708e+00	1.78736546920697e+00	2.03176879826075e+00	5.80519206460326e+00	4.64792497116562e+00	6.59570191854571e+00			449	4.29100763235365e+00	4.08998274134227e+00	2.24524021585708e+00	1.78736546920697e+00	2.03176879826075e+00	5.80519206460326e+00	4.64792497116562e+00	6.59570191854571e+00			449	4.25192041347734e+00	3.74065924297003e+00	2.83418834801532e+00	2.21878385641464e+00	5.04429167996477e+00	3.78837406330315e+00	4.47154543954540e+00
450	4.99142343971760e+00	4.46178794593394e+00	2.77139408484378e+00	2.85498292886680e+00	5.82530449401566e+00	6.12230239702538e+00				450	4.94185174108762e+00	4.20833160624642e+00	2.26041222274728e+00	2.37449499027745e+00	1.92856638719648e+00	6.32714128890838e+00				450	4.07088722127372e+00	3.74672820604128e+00	2.10751600954699e+00	1.90419272029137e+00	1.90937565712735e+00	6.07504836604251e+00	4.55609902696949e+00	7.33947573906800e+00			450	4.07088722127372e+00	3.74672820604128e+00	2.10751600954699e+00	1.90419272029137e+00	1.90937565712735e+00	6.07504836604251e+00	4.55609902696949e+00	7.33947573906800e+00			450	4.13817851196483e+00	3.60123005209166e+00	3.43349820626049e+00	2.40836320088850e+00	4.93958801015540e+00	3.82871981979412e+00	4.53009866286266e+00
451	4.75041147698524e+00	4.64428719241414e+00	2.76740056856370e+00	2.57291789978165e+00	5.85561269029759e+00	7.08024947398704e+00				451	4.76715986791948e+00	4.11300976606214e+00	2.13263991390410e+00	2.18318865782142e+00	1.74828199017586e+00	5.29173958081973e+00				451	4.56442950263396e+00	4.22315623057345e+00	2.26411503259894e+00	2.28574235667797e+00	1.93567624895936e+00	6.66652948692441e+00	4.51589604752830e+00	7.39864704225347e+00			451	4.56442950263396e+00	4.22315623057345e+00	2.26411503259894e+00	2.28574235667797e+00	1.93567624895936e+00	6.66652948692441e+00	4.51589604752830e+00	7.39864704225347e+00			451	4.36589987121229e+00	3.92071775837195e+00	3.17455288647859e+00	2.01342958820003e+00	5.23821756311569e+00	3.07023660596576e+00	4.98394248007666e+00
452	4.70591656498031e+00	4.48249007706074e+00	2.77042676123890e+00	2.78263755321015e+00	6.27787708894717e+00	6.63731747024121e+00				452	5.07652581657017e+00	4.34807611196029e+00	2.33314220467949e+00	2.20842789369494e+00	2.00450776889953e+00	6.70263131269863e+00				452	4.22244194683281e+00	3.92667474638406e+00	2.28303812858039e+00	2.18659656555601e+00	2.06611990167095e+00	6.50740567570354e+00	4.13807497066862e+00	7.50324719303175e+00			452	4.22244194683281e+00	3.92667474638406e+00	2.28303812858039e+00	2.18659656555601e+00	2.06611990167095e+00	6.50740567570354e+00	4.13807497066862e+00	7.50324719303175e+00			452	4.47848607310659e+00	3.74106118265814e+00	3.27972298831044e+00	2.11739760740131e+00	4.96278055183780e+00	4.12327744364091e+00	4.84747884944430e+00
453	4.55717241545042e+00	4.06262299693415e+00	2.12176518853677e+00	2.18973410943554e+00	6.38563724135863e+00	7.20917226366940e+00				453	5.26667501519247e+00	4.26248991409308e+00	2.30764522353331e+00	2.40597857423194e+00	2.10891515899824e+00	6.83534916669712e+00				453	4.00181755413836e+00	3.74628200638292e+00	2.09649478043578e+00	1.92949738920234e+00	2.09801087393965e+00	4.93628239776864e+00	3.73728139788068e+00	6.86215469671013e+00			453	4.00181755413836e+00	3.74628200638292e+00	2.09649478043578e+00	1.92949738920234e+00	2.09801087393965e+00	4.93628239776864e+00	3.73728139788068e+00	6.86215469671013e+00			453	4.32359733148046e+00	3.94360284782800e+00	3.19310096655816e+00	2.00388662543223e+00	5.14189688873046e+00	2.84733607367827e+00	4.49589793373881e+00
454	4.91239206513015e+00	4.40966829070893e+00	2.63629109946669e+00	2.49208222080470e+00	5.06629084570209e+00	4.41071861025813e+00				454	4.82035649946900e+00	4.31589532735952e+00	2.45252188885872e+00	2.35082425290489e+00	4.11358700439516e+00	4.85736640065542e+00				454	4.18538484762491e+00	3.77411684027172e+00	2.23634757214211e+00	2.12698101857743e+00	2.28821231856926e+00	6.39767492108533e+00	4.92014249710165e+00	7.78391908407368e+00			454	4.18538484762491e+00	3.77411684027172e+00	2.23634757214211e+00	2.12698101857743e+00	2.28821231856926e+00	6.39767492108533e+00	4.92014249710165e+00	7.78391908407368e+00			454	4.63529678242725e+00	4.14625068612998e+00	3.23849642391778e+00	2.05801747494922e+00	5.43325906194508e+00	1.98300729722807e+00	4.41962770216209e+00
455	4.71468328315472e+00	4.43893991464596e+00	2.66493903334379e+00	2.53465713632481e+00	5.83926316504681e+00	6.02980088986201e+00				455	4.75077941149671e+00	4.09028180986408e+00	1.89181411027344e+00	1.94822248700549e+00	2.48308173957106e+00	5.17965881691640e+00				455	4.05317328679998e+00	3.94012794368391e+00	2.94793965312981e+00	2.16054927933778e+00	2.54645386606610e+00	6.70831894612335e+00	5.08124516097822e+00	7.94038958290830e+00			455	4.05317328679998e+00	3.94012794368391e+00	2.94793965312981e+00	2.16054927933778e+00	2.54645386606610e+00	6.70831894612335e+00	5.08124516097822e+00	7.94038958290830e+00			455	4.11813676158260e+00	3.80417827438727e+00	3.06404155898441e+00	2.18712687041200e+00	5.22817347061937e+00	2.08531549709894e+00	4.81976914963564e+00
456	4.46619359049594e+00	4.17497441697142e+00	2.36168282056072e+00	2.31433897031459e+00	6.40489950342506e+00	6.69258467459187e+00				456	5.06732022128313e+00	4.16555587736648e+00	2.43707639278819e+00	2.42796781278594e+00	2.05525680687852e+00	6.22340414026407e+00				456	4.11542633600731e+00	3.87444100065655e+00	2.00735906829413e+00	2.09040233115629e+00	2.14670095558575e+00	5.97603396462847e+00	4.76277303035861e+00	6.82765173742596e+00			456	4.11542633600731e+00	3.87444100065655e+00	2.00735906829413e+00	2.09040233115629e+00	2.14670095558575e+00	5.97603396462847e+00	4.76277303035861e+00	6.82765173742596e+00			456	4.08585805767853e+00	3.98677379609833e+00	3.25217959419738e+00	2.28072790265748e+00	5.38999124730554e+00	2.97126501732468e+00	4.80429174374132e+00
457	5.05469132675962e+00	4.16477625728566e+00	2.72922089719937e+00	2.59840775975202e+00	6.71515177211868e+00	6.25624445825213e+00				457	5.18184654392330e+00	4.19450457557795e+00	2.61559917691588e+00	2.34712108865359e+00	2.26208137054019e+00	6.29081167341457e+00				457	4.14688246937272e+00	3.85022674151436e+00	2.26638319681498e+00	2.01464298125543e+00	2.14663618358780e+00	5.27390369906942e+00	4.82076358547999e+00	7.47349607733789e+00			457	4.14688246937272e+00	3.85022674151436e+00	2.26638319681498e+00	2.01464298125543e+00	2.14663618358780e+00	5.27390369906942e+00	4.82076358547999e+00	7.47349607733789e+00			457	4.18961814718539e+00	4.17422422814832e+00	3.10684549888234e+00	2.34170078093180e+00	5.56526173267629e+00	2.01675260145091e+00	4.82505157230992e+00
458	4.96188584054541e+00	4.28837102051712e+00	2.73556790085036e+00	2.52234469287058e+00	6.60428666012161e+00	6.59203861688092e+00				458	5.46262419076943e+00	4.37516583844551e+00	2.16950915812691e+00	2.44741819767168e+00	1.84412498593392e+00	5.99224404113362e+00				458	4.04543205896809e+00	3.92661690215787e+00	1.84140303260503e+00	1.91943712367677e+00	2.11532800493342e+00	6.67339220309213e+00	4.80539917567403e+00	7.55508477770421e+00			458	4.04543205896809e+00	3.92661690215787e+00	1.84140303260503e+00	1.91943712367677e+00	2.11532800493342e+00	6.67339220309213e+00	4.80539917567403e+00	7.55508477770421e+00			458	4.30698799891542e+00	4.18328833304735e+00	2.78329185270281e+00	2.05460668042897e+00	5.42337192973701e+00	3.28679663798181e+00	4.78702416679352e+00
459	4.91979479380373e+00	4.35777984842748e+00	2.72870732562004e+00	2.34913673628814e+00	6.29568644694214e+00	6.42167737784190e+00				459	4.76652188369068e+00	4.27004936559496e+00	2.75080779024914e+00	2.75987318991900e+00	2.10955036069213e+00	7.16799430574340e+00				459	4.19886526539425e+00	3.83738629238006e+00	2.12129526709506e+00	1.88630074334943e+00	2.26055993564198e+00	5.98092143551670e+00	4.90603618274783e+00	7.66796063041902e+00			459	4.19886526539425e+00	3.83738629238006e+00	2.12129526709506e+00	1.88630074334943e+00	2.26055993564198e+00	5.98092143551670e+00	4.90603618274783e+00	7.66796063041902e+00			459	4.47661419421047e+00	3.70418229011210e+00	3.29524027170406e+00	1.93063154074216e+00	5.09273880447038e+00	2.09255106474680e+00	4.92120255668751e+00
460	4.81419431425248e+00	4.55969443228553e+00	2.65904275800031e+00	2.65258659359606e+00	6.35510950843698e+00	6.57240747940335e+00				460	5.06139085042141e+00	4.60225742868427e+00	2.51365165750168e+00	2.42592833257410e+00	1.94948377384113e+00	6.26287710053499e+00				460	4.82682842711185e+00	3.99664756652672e+00	2.38374098751048e+00	1.94674567575190e+00	1.74181409083448e+00	5.84519257491470e+00	5.31348503389807e+00	7.51780663484217e+00			460	4.82682842711185e+00	3.99664756652672e+00	2.38374098751048e+00	1.94674567575190e+00	1.74181409083448e+00	5.84519257491470e+00	5.31348503389807e+00	7.51780663484217e+00			460	3.87546918689591e+00	3.81324039379021e+00	3.03288046115310e+00	2.20561720200981e+00	5.05726933900143e+00	3.57578043221699e+00	5.32510723039740e+00
461	5.39856768847649e+00	4.52742211582031e+00	2.11220056537434e+00	1.93200374240192e+00	5.49660402328527e+00	5.59713352580717e+00				461	5.25470285661385e+00	4.27232216373605e+00	2.59540918453378e+00	2.67193613922974e+00	1.85094305855421e+00	6.96675595446553e+00				461	4.38199506813883e+00	4.01535666892257e+00	2.15233327570901e+00	1.89850216669729e+00	1.82175495215335e+00	5.77083907634784e+00	5.60699971585378e+00	7.25523749947850e+00			461	4.38199506813883e+00	4.01535666892257e+00	2.15233327570901e+00	1.89850216669729e+00	1.82175495215335e+00	5.77083907634784e+00	5.60699971585378e+00	7.25523749947850e+00			461	4.58352731977836e+00	4.18656521072924e+00	3.52556273411469e+00	2.04583152810197e+00	5.36319126872605e+00	2.13911194795331e+00	5.29715997274841e+00
462	4.89490312704496e+00	4.14716691216301e+00	2.65827724563997e+00	2.26346485587903e+00	4.71184185715892e+00	4.17501991253037e+00				462	4.95088706631239e+00	4.23805080672007e+00	2.25019917079397e+00	2.04281162223867e+00	1.96643621537102e+00	5.95803498287887e+00				462	4.19650752185171e+00	3.67007055978217e+00	1.80732386917187e+00	1.94584693887289e+00	2.04876488981427e+00	6.33304314867360e+00	5.40193395328412e+00	6.68850398368240e+00			462	4.19650752185171e+00	3.67007055978217e+00	1.80732386917187e+00	1.94584693887289e+00	2.04876488981427e+00	6.33304314867360e+00	5.40193395328412e+00	6.68850398368240e+00			462	3.86200089687742e+00	3.98022775418617e+00	3.31138025393759e+00	2.24342349368215e+00	5.27894369297531e+00	2.28985777318947e+00	5.02221780895939e+00
463	4.78175872203217e+00	4.36943725554352e+00	2.25467762121160e+00	1.92511761369506e+00	4.68344258548185e+00	4.64783550239623e+00				463	4.86574313208121e+00	4.21112626802213e+00	2.42502288083471e+00	2.29844663621858e+00	2.10200554557234e+00	7.08421599354118e+00				463	4.06748640112111e+00	3.80601004472124e+00	2.12924395506978e+00	1.91407254262812e+00	2.00772354087852e+00	5.77855633826019e+00	4.72248323527845e+00	7.23691539509582e+00			463	4.06748640112111e+00	3.80601004472124e+00	2.12924395506978e+00	1.91407254262812e+00	2.00772354087852e+00	5.77855633826019e+00	4.72248323527845e+00	7.23691539509582e+00			463	4.28523247329564e+00	3.88495514714489e+00	2.98941752033965e+00	2.05350665120042e+00	5.11488563187992e+00	2.16645061524650e+00	4.95152129123424e+00
464	5.06305243101518e+00	4.33721942166744e+00	3.18222647813524e+00	3.13691403368171e+00	5.81874316780337e+00	5.88722004503892e+00				464	4.61934871894268e+00	4.21596669360388e+00	1.89226253880927e+00	2.08964315867165e+00	1.99097376041007e+00	6.34810778555863e+00				464	3.90592948709426e+00	4.09119757778988e+00	2.14863320575945e+00	1.96246997292862e+00	1.85899274007061e+00	5.43514583226476e+00	5.10548643233504e+00	7.10676346268814e+00			464	3.90592948709426e+00	4.09119757778988e+00	2.14863320575945e+00	1.96246997292862e+00	1.85899274007061e+00	5.43514583226476e+00	5.10548643233504e+00	7.10676346268814e+00			464	4.10576663503422e+00	4.12762913968126e+00	3.11455273945845e+00	2.26905432568983e+00	5.14914113230103e+00	2.72836526646894e+00	4.92386652360840e+00
465	4.98154460298175e+00	4.31515461598697e+00	2.30241935861791e+00	2.12227374195406e+00	6.15850163126167e+00	5.70462108182144e+00				465	4.77216305613470e+00	4.25168578889182e+00	2.27500928498694e+00	2.28969893388971e+00	1.96418920178539e+00	6.64177537387427e+00				465	3.97234307775417e+00	3.74555827275957e+00	2.32455856416468e+00	2.02200361926260e+00	1.95187789537773e+00	5.88846908402836e+00	4.88548704312490e+00	7.02976614217155e+00			465	3.97234307775417e+00	3.74555827275957e+00	2.32455856416468e+00	2.02200361926260e+00	1.95187789537773e+00	5.88846908402836e+00	4.88548704312490e+00	7.02976614217155e+00			465	4.04977648854579e+00	4.07697977803443e+00	3.23699611911166e+00	2.28399224088058e+00	5.42866750135927e+00	2.71928968824416e+00	4.74294965434199e+00
466	4.57477570197690e+00	4.52602111974009e+00	2.65543520290758e+00	2.44735377172207e+00	6.81100166894210e+00	6.12034658648287e+00				466	4.81944628932882e+00	4.34293295437277e+00	2.17576445783583e+00	1.99540374956550e+00	1.97899254689528e+00	6.22375273625703e+00				466	4.30443819500954e+00	3.87068799894328e+00	1.90432549319683e+00	2.08543546479223e+00	2.37016273813370e+00	6.43503163950142e+00	5.53523164571798e+00	6.93593241584492e+00			466	4.30443819500954e+00	3.87068799894328e+00	1.90432549319683e+00	2.08543546479223e+00	2.37016273813370e+00	6.43503163950142e+00	5.53523164571798e+00	6.93593241584492e+00			466	4.33603947279303e+00	3.93627137921034e+00	3.31581446881763e+00	2.29038248930195e+00	5.21130825400362e+00	3.39059981675795e+00	5.15838401652344e+00
467	4.67638390903206e+00	4.59928981948361e+00	2.72477327028952e+00	2.58113694301764e+00	7.21920212038411e+00	7.18778689731746e+00				467	4.90103388671160e+00	4.16775950249348e+00	2.18313461298545e+00	2.49539480348970e+00	1.95580625317873e+00	6.50679383175346e+00				467	4.05363275709415e+00	3.75442297820360e+00	2.07858223410472e+00	1.86094871202997e+00	1.86344893124243e+00	6.32301964365617e+00	5.16625067710596e+00	6.98320341367381e+00			467	4.05363275709415e+00	3.75442297820360e+00	2.07858223410472e+00	1.86094871202997e+00	1.86344893124243e+00	6.32301964365617e+00	5.16625067710596e+00	6.98320341367381e+00			467	4.25649456842920e+00	4.23132514467739e+00	2.73390871322211e+00	2.00987524709872e+00	5.08244033885961e+00	1.88972076174990e+00	4.84195125535877e+00
468	4.94610247470752e+00	4.48996766335731e+00	2.54951413016091e+00	2.26821509344257e+00	6.32067274490817e+00	7.24747138232501e+00				468	4.61356531599136e+00	4.21622896882661e+00	2.09408055833202e+00	1.97930210154968e+00	1.80997072617245e+00	6.55930316362520e+00				468	3.95853524760376e+00	3.71876346538451e+00	2.11563762923757e+00	1.93556692408124e+00	2.21496660280026e+00	5.43275090292853e+00	4.54416578416282e+00	7.44014799449891e+00			468	3.95853524760376e+00	3.71876346538451e+00	2.11563762923757e+00	1.93556692408124e+00	2.21496660280026e+00	5.43275090292853e+00	4.54416578416282e+00	7.44014799449891e+00			468	4.08390326533877e+00	4.28876227319101e+00	3.39211459616840e+00	2.35454082022114e+00	4.72122567598290e+00	3.84656305602441e+00	4.50461506169754e+00
469	4.39965182912543e+00	4.22316083248981e+00	2.34246622946065e+00	2.15942952637674e+00	6.66499636896886e+00	7.13352576248048e+00				469	4.66324175382679e+00	4.76564246910762e+00	2.61251233204239e+00	2.41858958922016e+00	1.81731775104435e+00	6.86039548668625e+00				469	4.13372269273081e+00	3.94795448864543e+00	1.95948274599452e+00	2.01618685385917e+00	2.10028698117155e+00	4.96666122281389e+00	5.05156156275150e+00	7.98758778751948e+00			469	4.13372269273081e+00	3.94795448864543e+00	1.95948274599452e+00	2.01618685385917e+00	2.10028698117155e+00	4.96666122281389e+00	5.05156156275150e+00	7.98758778751948e+00			469	4.34624903130494e+00	4.15817344239871e+00	3.08382781483786e+00	2.01899240662871e+00	5.29033700006955e+00	2.91340172924153e+00	4.72853511591764e+00
470	4.51196575570501e+00	4.30502139232972e+00	2.82118134533652e+00	2.45288838945321e+00	6.16259899332791e+00	7.23509533163577e+00				470	4.84308043669632e+00	4.74142425729342e+00	2.91148531794561e+00	2.96002067241395e+00	2.58131201230116e+00	5.74561186675304e+00				470	3.92909872018031e+00	4.20273102048848e+00	2.17084260083410e+00	1.99991852167641e+00	2.14916046112665e+00	5.50163346586020e+00	5.38113701271625e+00	7.24609803260669e+00			470	3.92909872018031e+00	4.20273102048848e+00	2.17084260083410e+00	1.99991852167641e+00	2.14916046112665e+00	5.50163346586020e+00	5.38113701271625e+00	7.24609803260669e+00			470	4.26513279509811e+00	4.18569092032259e+00	3.04110250353665e+00	1.98350122537525e+00	5.39436882159623e+00	3.48520754347814e+00	4.77485810780616e+00
471	4.72622930130569e+00	3.88665585307963e+00	2.00299328115027e+00	2.20787936464128e+00	6.48834379360637e+00	7.72216874503573e+00				471	5.47399701004712e+00	4.61855392590795e+00	2.38132821810175e+00	2.33190449645521e+00	1.89017061024030e+00	6.43968382770408e+00				471	4.10886742070002e+00	3.69028990413649e+00	2.07540138771843e+00	1.85478193314617e+00	2.10841650085754e+00	5.49031876471101e+00	5.31775505002629e+00	7.20202565249958e+00			471	4.10886742070002e+00	3.69028990413649e+00	2.07540138771843e+00	1.85478193314617e+00	2.10841650085754e+00	5.49031876471101e+00	5.31775505002629e+00	7.20202565249958e+00			471	4.02340584570085e+00	4.08151374098810e+00	2.59685553962300e+00	2.00695043699354e+00	5.22311457442023e+00	2.03157200082018e+00	4.87010938459845e+00
472	4.81130594521875e+00	4.46315976620836e+00	3.47996173947884e+00	3.33221392225696e+00	6.88699883402730e+00	8.25821696344023e+00				472	5.28904613609694e+00	4.69789068317500e+00	2.30714357357416e+00	2.23473577980949e+00	2.12241180137785e+00	6.05391208680265e+00				472	4.01270900721725e+00	4.03138383568051e+00	1.93011058933483e+00	1.99822446027183e+00	1.88632416492177e+00	5.84427317872802e+00	4.83456917668236e+00	7.11089010000338e+00			472	4.01270900721725e+00	4.03138383568051e+00	1.93011058933483e+00	1.99822446027183e+00	1.88632416492177e+00	5.84427317872802e+00	4.83456917668236e+00	7.11089010000338e+00			472	4.08834827320205e+00	4.14720152585373e+00	2.66302130503938e+00	1.95469925233337e+00	4.97565269389365e+00	2.04445725781242e+00	4.46417722101433e+00
473	5.00187003049776e+00	4.08046745218066e+00	2.65330109968837e+00	2.66108776767088e+00	6.36319177390510e+00	7.02412380778718e+00				473	5.03861029275185e+00	4.56317600618579e+00	2.47051843539310e+00	2.47562384010738e+00	2.20180936274529e+00	6.15122640725572e+00				473	4.22707534796168e+00	4.06289873870481e+00	2.38932777036649e+00	2.03840830304378e+00	1.94162983097660e+00	4.71770299900782e+00	4.97918705379615e+00	7.14756591713122e+00			473	4.22707534796168e+00	4.06289873870481e+00	2.38932777036649e+00	2.03840830304378e+00	1.94162983097660e+00	4.71770299900782e+00	4.97918705379615e+00	7.14756591713122e+00			473	4.25744840059000e+00	3.75475867537106e+00	2.39256416866626e+00	1.97175905493409e+00	4.94083662412493e+00	3.64560379209225e+00	4.60446204247635e+00
474	4.59658583626879e+00	4.10951504874306e+00	2.88497070847805e+00	2.90384622653671e+00	5.95248433573479e+00	7.14612468864621e+00				474	5.05923881490855e+00	4.47882392169813e+00	2.66426858719668e+00	2.31485112236489e+00	2.13104793830202e+00	6.02365729832613e+00				474	4.51839365018950e+00	3.85772769654786e+00	2.30588232705308e+00	2.01815470128161e+00	1.96919471453676e+00	5.74362145744716e+00	5.47721999441615e+00	6.88893879443409e+00			474	4.51839365018950e+00	3.85772769654786e+00	2.30588232705308e+00	2.01815470128161e+00	1.96919471453676e+00	5.74362145744716e+00	5.47721999441615e+00	6.88893879443409e+00			474	4.31924636628455e+00	3.90266608984609e+00	2.75423526636177e+00	1.86452712673853e+00	5.38536374811920e+00	1.89803189955356e+00	4.84763802123208e+00
475	4.87183752152854e+00	4.30179683461309e+00	3.15632929767884e+00	2.81900643969507e+00	6.45552256167675e+00	6.49603785655334e+00				475	4.63205368015092e+00	4.31000192102467e+00	2.26360509435973e+00	2.29710524102120e+00	2.35828576357252e+00	6.62159624040733e+00				475	4.28728162657063e+00	3.79927166537997e+00	2.07678384124587e+00	1.95033681191803e+00	1.92167833742549e+00	5.03080075213487e+00	4.85840610906197e+00	7.30961584663819e+00			475	4.28728162657063e+00	3.79927166537997e+00	2.07678384124587e+00	1.95033681191803e+00	1.92167833742549e+00	5.03080075213487e+00	4.85840610906197e+00	7.30961584663819e+00			475	4.08778446298162e+00	3.93148124259723e+00	3.28952412970165e+00	2.31270096871728e+00	4.88231094457873e+00	2.17160342452243e+00	4.88311317371817e+00
476	4.65013955192668e+00	4.54875254125416e+00	2.69430758459533e+00	2.49735548872179e+00	5.36738521560109e+00	4.22031819315797e+00				476	4.86907771535429e+00	4.06796667408449e+00	2.18065094958641e+00	2.01842161499298e+00	1.99136668737953e+00	6.55745123458737e+00				476	4.21937732226549e+00	3.94378378963965e+00	1.97681517530741e+00	1.93712575829355e+00	1.93276156633117e+00	5.61535097087848e+00	4.90035815696859e+00	7.06750404422133e+00			476	4.21937732226549e+00	3.94378378963965e+00	1.97681517530741e+00	1.93712575829355e+00	1.93276156633117e+00	5.61535097087848e+00	4.90035815696859e+00	7.06750404422133e+00			476	4.25156176125964e+00	3.98079992914665e+00	3.53935139982201e+00	2.15285700836741e+00	5.26416120733521e+00	3.59472619864490e+00	4.49911477083047e+00
477	4.88513200701303e+00	3.91536794110155e+00	2.69874870633541e+00	2.49368003717961e+00	5.76210545578943e+00	7.03739251934456e+00				477	5.07867701887213e+00	4.13345999144926e+00	2.38427123456934e+00	2.42649212660921e+00	3.22544540385766e+00	6.85349966568713e+00				477	3.89847705876555e+00	4.31141456882999e+00	2.00208544901057e+00	1.91510221763959e+00	1.73975364003475e+00	5.91388280082112e+00	4.87307903329152e+00	7.06560856553859e+00			477	3.89847705876555e+00	4.31141456882999e+00	2.00208544901057e+00	1.91510221763959e+00	1.73975364003475e+00	5.91388280082112e+00	4.87307903329152e+00	7.06560856553859e+00			477	3.91985890106837e+00	4.25776018285054e+00	3.99165828656931e+00	3.04284446681109e+00	4.96504066377429e+00	1.65831446746568e+00	5.61406915405940e+00
478	4.65700476786071e+00	4.08469111614322e+00	2.49707548295473e+00	2.53865319916800e+00	5.97653682568042e+00	6.86672304553443e+00				478	4.21774646342974e+00	3.88512905716657e+00	2.45986682128331e+00	1.96904337052091e+00	1.98178098571568e+00	7.05720078921792e+00				478	3.95709195133299e+00	4.13714463553332e+00	2.10010771393292e+00	2.06707139984840e+00	2.42108862213461e+00	6.40054885223636e+00	5.00624222650011e+00	7.26183064447034e+00			478	3.95709195133299e+00	4.13714463553332e+00	2.10010771393292e+00	2.06707139984840e+00	2.42108862213461e+00	6.40054885223636e+00	5.00624222650011e+00	7.26183064447034e+00			478	4.07646099662356e+00	4.04090957824298e+00	3.14172032001518e+00	2.21711472577284e+00	5.76874092948315e+00	2.39053628557428e+00	4.92892555743219e+00
479	5.11392913167828e+00	4.58148611342239e+00	3.06935639189822e+00	2.67799966608819e+00	5.87161158966155e+00	7.08823287824165e+00				479	4.62203747493086e+00	4.13338996647172e+00	1.93577814766839e+00	2.03629747062386e+00	2.09552779183246e+00	6.03257366444796e+00				479	4.45719334907914e+00	3.81591840500951e+00	2.27240742355751e+00	2.12747513596088e+00	2.19381775792402e+00	5.03589425495321e+00	4.70679057166198e+00	7.11451919584543e+00			479	4.45719334907914e+00	3.81591840500951e+00	2.27240742355751e+00	2.12747513596088e+00	2.19381775792402e+00	5.03589425495321e+00	4.70679057166198e+00	7.11451919584543e+00			479	4.20237005185766e+00	3.60833071174364e+00	3.26803925153325e+00	2.75353490218384e+00	5.03686113261217e+00	3.69644863085032e+00	4.44422468161318e+00
480	4.82363458081690e+00	4.13777772981837e+00	2.27596037061521e+00	2.10736134653914e+00	6.03795589905784e+00	7.16741187621803e+00				480	4.33824684505489e+00	3.71108797387474e+00	2.20479464612267e+00	2.17382617621076e+00	1.99837409482406e+00	6.32778237801783e+00				480	4.27789856603696e+00	3.80895596816371e+00	2.00988768629828e+00	1.90780211364048e+00	2.49334851455957e+00	7.26209291262510e+00	5.29592107862251e+00	6.81095677468209e+00			480	4.27789856603696e+00	3.80895596816371e+00	2.00988768629828e+00	1.90780211364048e+00	2.49334851455957e+00	7.26209291262510e+00	5.29592107862251e+00	6.81095677468209e+00			480	4.57342731697044e+00	3.79510565096346e+00	3.18589727483187e+00	2.31645823540246e+00	5.24613070193184e+00	2.92711618561529e+00	4.72630888638878e+00
481	4.88854419628344e+00	4.42868049523497e+00	2.42130741698975e+00	2.55690520297100e+00	5.66797420310587e+00	6.75078394164633e+00				481	4.48360024967813e+00	4.05105272095556e+00	2.04292606193226e+00	1.98007132891258e+00	1.78704533084578e+00	6.50814243207279e+00				481	4.40488651478143e+00	4.04507779304395e+00	2.22314086778593e+00	2.10440695710958e+00	1.82261095646776e+00	5.86126991148300e+00	4.51090640961405e+00	7.19966140403027e+00			481	4.40488651478143e+00	4.04507779304395e+00	2.22314086778593e+00	2.10440695710958e+00	1.82261095646776e+00	5.86126991148300e+00	4.51090640961405e+00	7.19966140403027e+00			481	4.42114810678985e+00	3.84061230927972e+00	2.62455504803081e+00	2.13508545171264e+00	5.05749359103645e+00	4.09353832626602e+00	5.14729490163758e+00
482	4.95020291805953e+00	4.31381412329125e+00	2.27589297883090e+00	2.08909259520364e+00	5.45569980481558e+00	6.80619803514931e+00				482	4.98015116340235e+00	4.34674513097399e+00	2.37282451099129e+00	2.37379219061664e+00	2.09814503423274e+00	6.23600568339692e+00				482	3.93259846821502e+00	4.00603028854772e+00	2.00886371988011e+00	2.06677883013332e+00	2.56377264455189e+00	5.26320018295366e+00	5.27090164917599e+00	7.27757814978461e+00			482	3.93259846821502e+00	4.00603028854772e+00	2.00886371988011e+00	2.06677883013332e+00	2.56377264455189e+00	5.26320018295366e+00	5.27090164917599e+00	7.27757814978461e+00			482	3.89634580152822e+00	3.97680347825804e+00	2.84030013827117e+00	2.07393490583503e+00	4.90170949220223e+00	3.65468742505154e+00	4.36262961993087e+00
483	4.92141260964143e+00	4.25968165453649e+00	2.40957237239744e+00	2.32516319031060e+00	5.72528254976133e+00	6.71678647606842e+00				483	4.90542710753544e+00	4.52543584560566e+00	3.35076647138937e+00	3.12255601963988e+00	1.71362742675994e+00	6.25562544532815e+00				483	4.13938463109890e+00	4.19345563327951e+00	1.87115333668100e+00	1.92753773757877e+00	1.91513567204445e+00	6.14557449255676e+00	4.58237851842762e+00	7.60305945540098e+00			483	4.13938463109890e+00	4.19345563327951e+00	1.87115333668100e+00	1.92753773757877e+00	1.91513567204445e+00	6.14557449255676e+00	4.58237851842762e+00	7.60305945540098e+00			483	4.05363546774911e+00	3.87084928198009e+00	2.66165610539364e+00	2.07686165253296e+00	5.67219752322801e+00	3.72909980005318e+00	4.39950470942321e+00
484	4.62313843933178e+00	4.23212671633987e+00	2.38511307014843e+00	2.12422046669116e+00	5.22223393292959e+00	7.13186054881921e+00				484	4.87854237597198e+00	4.63086084690104e+00	2.43138442477913e+00	2.51453865624984e+00	1.92019453005847e+00	6.31279596320458e+00				484	4.81032338145454e+00	4.01358173079574e+00	2.08544765421102e+00	1.93899035301803e+00	2.13158488496375e+00	6.59858100174073e+00	5.42759808065892e+00	7.40528318485394e+00			484	4.81032338145454e+00	4.01358173079574e+00	2.08544765421102e+00	1.93899035301803e+00	2.13158488496375e+00	6.59858100174073e+00	5.42759808065892e+00	7.40528318485394e+00			484	4.32352926438596e+00	3.79001090394013e+00	2.52384313464789e+00	2.27984950403659e+00	5.08014057553182e+00	3.13261221898186e+00	4.44795977003431e+00
485	4.93926495662516e+00	4.60042288755631e+00	2.25412127877823e+00	2.10934306315718e+00	4.88450265138807e+00	6.89769094350605e+00				485	5.34868166317722e+00	4.31015418949745e+00	2.21179176718106e+00	2.40611165855656e+00	1.87610048218827e+00	6.83884267744227e+00				485	4.29228575951214e+00	4.39456357659873e+00	2.06027454174955e+00	2.09915571735432e+00	2.05683223716002e+00	6.62215813335253e+00	5.25362539409157e+00	7.17446615947781e+00			485	4.29228575951214e+00	4.39456357659873e+00	2.06027454174955e+00	2.09915571735432e+00	2.05683223716002e+00	6.62215813335253e+00	5.25362539409157e+00	7.17446615947781e+00			485	3.93326917820812e+00	4.10808368415182e+00	2.91858527522669e+00	2.37996420253521e+00	4.91662815215018e+00	2.28564871282881e+00	4.61097410729190e+00
486	4.94587878564208e+00	4.51599440984994e+00	2.53297788985887e+00	2.27247099988630e+00	5.39987734706901e+00	6.74990230583285e+00				486	5.00597392066958e+00	4.48053599108396e+00	3.49339815441675e+00	3.63485138995925e+00	1.91274545265637e+00	7.07273015852082e+00				486	3.94700715510535e+00	4.37915121979575e+00	2.33188842626993e+00	2.17256907099715e+00	2.06626036450074e+00	5.54488676777050e+00	4.94020668621916e+00	7.53225056868956e+00			486	3.94700715510535e+00	4.37915121979575e+00	2.33188842626993e+00	2.17256907099715e+00	2.06626036450074e+00	5.54488676777050e+00	4.94020668621916e+00	7.53225056868956e+00			486	4.02409339544037e+00	3.75872667499468e+00	3.02197228170741e+00	2.22183924775442e+00	5.11631954936659e+00	3.85821934227151e+00	4.42189971323645e+00
487	4.64642096133426e+00	4.09705331122976e+00	2.96818955638050e+00	2.57804992315417e+00	5.79428357973502e+00	6.84810984141080e+00				487	4.58578093440604e+00	4.34821617561680e+00	2.59679263957297e+00	2.19830325263921e+00	2.13162703475883e+00	5.95434422618419e+00				487	3.98804083775870e+00	4.08062963280251e+00	2.07459296375922e+00	1.99621690396724e+00	1.80010423528295e+00	6.04627852900143e+00	4.95414383818329e+00	7.10075393514334e+00			487	3.98804083775870e+00	4.08062963280251e+00	2.07459296375922e+00	1.99621690396724e+00	1.80010423528295e+00	6.04627852900143e+00	4.95414383818329e+00	7.10075393514334e+00			487	4.39671261180031e+00	3.69812976107620e+00	2.71951063995340e+00	2.25887192550536e+00	5.19959234400566e+00	3.47169969548525e+00	4.97705044393160e+00
488	4.77703351483874e+00	3.85150420840927e+00	2.80481118591588e+00	2.89188227455310e+00	7.01292597306214e+00	8.30204539671713e+00				488	5.05955209692719e+00	4.40969124650175e+00	2.11447229870064e+00	2.32463726288636e+00	2.07081853368293e+00	6.43946265256546e+00				488	4.23580125231070e+00	4.10766226994036e+00	1.95982470043161e+00	2.02825738312401e+00	2.19714025738829e+00	7.07941351710572e+00	4.71172845975913e+00	7.36210050181823e+00			488	4.23580125231070e+00	4.10766226994036e+00	1.95982470043161e+00	2.02825738312401e+00	2.19714025738829e+00	7.07941351710572e+00	4.71172845975913e+00	7.36210050181823e+00			488	4.14109527010418e+00	3.60923958635711e+00	2.77321907397955e+00	2.06302746044877e+00	5.33851596748673e+00	2.11732732009905e+00	4.94461841450088e+00
489	5.00576655615385e+00	4.12437323439458e+00	2.13359246879583e+00	1.99727703708252e+00	6.54333090554261e+00	7.39891607491519e+00				489	5.23486867613739e+00	4.36310524706277e+00	2.53588820730138e+00	2.43876187215466e+00	1.92510195592645e+00	6.61806482391856e+00				489	4.30753738753963e+00	4.05872302687510e+00	2.26560387483045e+00	2.01249139059754e+00	1.97384939115487e+00	5.53578439630501e+00	5.06046382282575e+00	7.69124887739881e+00			489	4.30753738753963e+00	4.05872302687510e+00	2.26560387483045e+00	2.01249139059754e+00	1.97384939115487e+00	5.53578439630501e+00	5.06046382282575e+00	7.69124887739881e+00			489	4.01963699554602e+00	3.63981584492902e+00	3.25563987847662e+00	2.07726461902809e+00	5.03889382276433e+00	1.81780715746660e+00	5.06148776178920e+00
490	4.81821983351390e+00	3.81044864176758e+00	3.01720211399530e+00	2.65553701275056e+00	5.46621061241656e+00	6.51362961199610e+00				490	4.66663123381926e+00	4.60999372249055e+00	2.31199233340607e+00	2.35359003065039e+00	1.86306348778080e+00	6.91489138104264e+00				490	4.11507492067817e+00	4.09009412937584e+00	2.08508581138635e+00	1.97560129967271e+00	2.12322728404765e+00	5.14562517411005e+00	4.79227268452698e+00	7.27248936005932e+00			490	4.11507492067817e+00	4.09009412937584e+00	2.08508581138635e+00	1.97560129967271e+00	2.12322728404765e+00	5.14562517411005e+00	4.79227268452698e+00	7.27248936005932e+00			490	4.35041501414866e+00	3.82137284535774e+00	2.18102936036230e+00	1.95836056963508e+00	5.02974699853250e+00	3.68884048447888e+00	4.71024566783995e+00
491	4.83730822313148e+00	4.11398279731085e+00	2.20840932354735e+00	2.26065189628299e+00	4.03986551489260e+00	7.06931506791072e+00				491	4.53960404209135e+00	4.51657952814981e+00	2.51553460739242e+00	2.45831360665813e+00	1.92843207055169e+00	6.54493980819698e+00				491	4.26353431712858e+00	4.27322658434569e+00	2.39105955120186e+00	1.99156727234826e+00	1.97131993458408e+00	6.10488182809749e+00	5.12419365908983e+00	7.74344975683850e+00			491	4.26353431712858e+00	4.27322658434569e+00	2.39105955120186e+00	1.99156727234826e+00	1.97131993458408e+00	6.10488182809749e+00	5.12419365908983e+00	7.74344975683850e+00			491	4.10905021569462e+00	3.66219204764753e+00	2.89814934276409e+00	2.02995357909676e+00	5.26252787085774e+00	2.35095451457234e+00	4.85211178875752e+00
492	4.81562090001306e+00	4.31071435807305e+00	3.53888865197050e+00	3.20712651114802e+00	6.62974853108025e+00	8.01987406594001e+00				492	4.78585223798176e+00	4.52140829131728e+00	3.05279750911069e+00	2.79821505596370e+00	1.97760579039183e+00	6.27213951468817e+00				492	4.23162409980627e+00	4.07433893574269e+00	2.11126584954041e+00	1.85879090395653e+00	1.94524665513873e+00	5.63815770301490e+00	5.18872572100637e+00	7.36904063472886e+00			492	4.23162409980627e+00	4.07433893574269e+00	2.11126584954041e+00	1.85879090395653e+00	1.94524665513873e+00	5.63815770301490e+00	5.18872572100637e+00	7.36904063472886e+00			492	4.18417972553659e+00	4.08704123388035e+00	3.23027253618266e+00	2.31810521401732e+00	5.21085516842242e+00	3.57556737774440e+00	4.97242709707103e+00
493	4.91785500989509e+00	4.44586036804012e+00	2.65242043172390e+00	2.39541728428298e+00	6.95201280388268e+00	8.02575707808906e+00				493	4.45328963366062e+00	4.61412767394529e+00	2.83040694922680e+00	2.60883427585839e+00	1.95349670839629e+00	6.79137166913137e+00				493	4.43666639117277e+00	3.91501335663538e+00	2.23952833055338e+00	2.19029178935571e+00	1.77886221602799e+00	5.78031221646751e+00	4.63425656235229e+00	7.35228070913387e+00			493	4.43666639117277e+00	3.91501335663538e+00	2.23952833055338e+00	2.19029178935571e+00	1.77886221602799e+00	5.78031221646751e+00	4.63425656235229e+00	7.35228070913387e+00			493	4.37456954143409e+00	3.91180443440366e+00	3.37344819403650e+00	2.21221702641452e+00	5.36853989170771e+00	3.89661582849943e+00	4.64819844466504e+00
494	4.98735302507150e+00	4.33573613217929e+00	2.82225834552416e+00	2.72319315035381e+00	6.67646148538935e+00	8.15657679398112e+00				494	4.71733315817779e+00	4.48399317822698e+00	2.59993798933482e+00	2.35426760948662e+00	2.01623215371683e+00	5.40496025618872e+00				494	4.32542385837907e+00	3.83646470692366e+00	2.03967903812231e+00	1.96153996872047e+00	1.86633717278426e+00	5.47031236618513e+00	4.98020602203301e+00	6.81657026563830e+00			494	4.32542385837907e+00	3.83646470692366e+00	2.03967903812231e+00	1.96153996872047e+00	1.86633717278426e+00	5.47031236618513e+00	4.98020602203301e+00	6.81657026563830e+00			494	4.02147219950805e+00	3.87489879190916e+00	2.69028782857910e+00	2.07104166106928e+00	4.99522863549311e+00	3.48172877782891e+00	4.62069921485849e+00
495	4.55246457624287e+00	4.57316500936240e+00	2.32673753086944e+00	2.55087149981864e+00	6.56412477871544e+00	7.80146540324020e+00				495	4.97902122332858e+00	4.62030565793102e+00	2.86455606966661e+00	2.88238309395098e+00	2.03689322431647e+00	6.42952788914289e+00				495	4.32497551935781e+00	3.97963227293854e+00	1.85814394940256e+00	1.96426302275756e+00	1.96637159299104e+00	5.06959769819174e+00	5.75137641636614e+00	6.75727882612184e+00			495	4.32497551935781e+00	3.97963227293854e+00	1.85814394940256e+00	1.96426302275756e+00	1.96637159299104e+00	5.06959769819174e+00	5.75137641636614e+00	6.75727882612184e+00			495	4.12636223397892e+00	3.92229644823438e+00	3.16154235950498e+00	2.05607127605386e+00	5.28494480691696e+00	2.25457873276433e+00	4.37047724967688e+00
496	4.63334569365700e+00	4.82378521495358e+00	2.57559542597065e+00	2.40522890971896e+00	5.67172691892325e+00	7.05003047584975e+00				496	5.00670438278296e+00	4.29320898469169e+00	2.56354421688342e+00	2.07548348238013e+00	1.94913135605132e+00	6.06729793182615e+00				496	4.17177555060984e+00	4.15714512955150e+00	2.19262352623891e+00	2.13817115901503e+00	2.02947047810243e+00	5.25901212573485e+00	4.97017997033385e+00	6.91786699333174e+00			496	4.17177555060984e+00	4.15714512955150e+00	2.19262352623891e+00	2.13817115901503e+00	2.02947047810243e+00	5.25901212573485e+00	4.97017997033385e+00	6.91786699333174e+00			496	4.41732883398222e+00	3.93341627320407e+00	3.03355106238383e+00	1.99769697270073e+00	5.23752740192993e+00	1.95029507020682e+00	4.37651511933804e+00
497	4.80849709448598e+00	4.06025053734436e+00	2.57084591021264e+00	2.43386362343348e+00	6.57745830370371e+00	7.86824017494183e+00				497	4.85067300048167e+00	4.14432745219956e+00	2.48373124196719e+00	2.51488461249601e+00	2.17817456726993e+00	6.16928259737426e+00				497	4.29882572176413e+00	3.78092064502839e+00	2.21762555805460e+00	1.97578710762573e+00	1.89646838904858e+00	5.46037476847429e+00	5.39959291962070e+00	6.77470889747740e+00			497	4.29882572176413e+00	3.78092064502839e+00	2.21762555805460e+00	1.97578710762573e+00	1.89646838904858e+00	5.46037476847429e+00	5.39959291962070e+00	6.77470889747740e+00			497	4.50063218549499e+00	3.97690284098692e+00	3.57300653571825e+00	2.17675810661914e+00	5.33964284889966e+00	2.32864420288743e+00	4.81189153435545e+00
498	4.79342140025756e+00	4.57918887799569e+00	2.67446553190114e+00	2.48580815904531e+00	5.84071134577289e+00	7.80373751125356e+00				498	4.83322034602800e+00	4.29479085953923e+00	2.39197664102730e+00	2.45036204445540e+00	2.02503713629863e+00	6.71490934761110e+00				498	4.53397326553737e+00	3.94442072805651e+00	2.33317928275543e+00	2.18865810511823e+00	1.78681162745622e+00	5.96673410004053e+00	5.38057958715564e+00	6.84486424886060e+00			498	4.53397326553737e+00	3.94442072805651e+00	2.33317928275543e+00	2.18865810511823e+00	1.78681162745622e+00	5.96673410004053e+00	5.38057958715564e+00	6.84486424886060e+00			498	4.70533581260980e+00	3.81151253037108e+00	3.13103935307667e+00	2.03211585415057e+00	5.22837719877984e+00	2.66525302357044e+00	5.12066321212326e+00
499	4.63967413304923e+00	4.52159313710568e+00	2.83421870902225e+00	2.46763218932373e+00	6.67698577760816e+00	8.29339382027071e+00				499	4.84836434261230e+00	4.37181498165006e+00	2.44601927178846e+00	2.41053161419295e+00	1.85577054076635e+00	6.05694172030681e+00				499	4.19547818618355e+00	3.67683856265569e+00	2.03589398542183e+00	1.91459318819692e+00	1.92694265566800e+00	5.76590687386935e+00	4.70638641167505e+00	7.36014598593981e+00			499	4.19547818618355e+00	3.67683856265569e+00	2.03589398542183e+00	1.91459318819692e+00	1.92694265566800e+00	5.76590687386935e+00	4.70638641167505e+00	7.36014598593981e+00			499	4.54527371105249e+00	3.61927647475364e+00	3.29707829925906e+00	2.18822310790107e+00	5.24720777786801e+00	1.95000312460052e+00	4.27550124469011e+00
500	4.99792323162040e+00	4.64514037388536e+00	2.52834957945597e+00	2.42546046749655e+00	6.27957701440345e+00	7.37675384010256e+00				500	4.82773702677535e+00	4.15227329899761e+00	3.06018935892552e+00	2.63201677799677e+00	1.95432112148463e+00	6.74553669016315e+00				500	4.66000255344974e+00	4.06016545381007e+00	1.88793324019173e+00	2.01009540398058e+00	1.64870145300523e+00	7.29526092399935e+00	5.26207572905445e+00	7.43094134204301e+00			500	4.66000255344974e+00	4.06016545381007e+00	1.88793324019173e+00	2.01009540398058e+00	1.64870145300523e+00	7.29526092399935e+00	5.26207572905445e+00	7.43094134204301e+00			500	4.42648295366251e+00	3.94173059676696e+00	3.03730285503315e+00	2.18278046976256e+00	5.24308642340678e+00	2.17935846328097e+00	4.69641634229857e+00
501	4.90767489026218e+00	4.19263098610308e+00	3.00055839720446e+00	2.64820044312830e+00	6.55165020285164e+00	7.54350352324331e+00				501	4.87930173221804e+00	4.36261095346296e+00	2.33723227853862e+00	2.10329937589458e+00	2.07903845928347e+00	6.50748027293691e+00				501	4.37180218263904e+00	3.83066090541152e+00	1.87269064257449e+00	2.03245286127921e+00	1.75020641515336e+00	6.54373607326388e+00	4.90921967157222e+00	7.20173966350576e+00			501	4.37180218263904e+00	3.83066090541152e+00	1.87269064257449e+00	2.03245286127921e+00	1.75020641515336e+00	6.54373607326388e+00	4.90921967157222e+00	7.20173966350576e+00			501	4.56582130337502e+00	3.92669838180851e+00	3.21798110024094e+00	2.08201863572772e+00	5.08217649302205e+00	1.79231554280495e+00	4.85961133830601e+00
502	4.98148801805890e+00	4.28493364830140e+00	2.55382329687853e+00	2.28236033649845e+00	6.47283696257709e+00	7.47866915992882e+00				502	4.76861740869054e+00	4.67838135603953e+00	2.75096125842626e+00	2.77011426929171e+00	2.05920710596716e+00	7.05250926932692e+00				502	4.02308253463902e+00	3.98931754299998e+00	2.12759592599089e+00	2.03095381685829e+00	1.94024757875107e+00	6.17954748541901e+00	4.74979542125904e+00	6.90655933124554e+00			502	4.02308253463902e+00	3.98931754299998e+00	2.12759592599089e+00	2.03095381685829e+00	1.94024757875107e+00	6.17954748541901e+00	4.74979542125904e+00	6.90655933124554e+00			502	4.26589381420241e+00	4.11655960698131e+00	3.34472099598574e+00	2.37540374114456e+00	4.80473299965044e+00	1.72236942916521e+00	4.40712362080717e+00
503	4.86172825382249e+00	4.20519650575069e+00	2.18260264022331e+00	2.42424854404287e+00	5.83643245957337e+00	7.92436542892340e+00				503	4.64260053758989e+00	4.49070458393950e+00	2.42574652064516e+00	2.32515904263819e+00	2.02760152184122e+00	6.89018231563257e+00				503	4.00397502320991e+00	4.15533190934182e+00	2.25763250233943e+00	1.94591747210968e+00	1.87828470533722e+00	5.77966393600948e+00	4.90355189058527e+00	7.21717983064704e+00			503	4.00397502320991e+00	4.15533190934182e+00	2.25763250233943e+00	1.94591747210968e+00	1.87828470533722e+00	5.77966393600948e+00	4.90355189058527e+00	7.21717983064704e+00			503	4.14939794991709e+00	4.02963115847284e+00	2.70740660576685e+00	2.02971692768145e+00	4.86943454816754e+00	1.83466547222939e+00	4.20424818874155e+00
504	4.78995838916808e+00	4.39593188428189e+00	2.89386740697031e+00	2.64833597305773e+00	5.89976534106800e+00	7.18103373176594e+00				504	5.06578587615769e+00	4.37254039546679e+00	2.42038957373930e+00	2.38161200883179e+00	1.90624575498453e+00	6.37217031767455e+00				504	4.32189417435268e+00	4.21974577540687e+00	2.17482282307147e+00	2.02546926272325e+00	3.20871932524156e+00	6.47141907277357e+00	5.48369225076067e+00	7.36215747974083e+00			504	4.32189417435268e+00	4.21974577540687e+00	2.17482282307147e+00	2.02546926272325e+00	3.20871932524156e+00	6.47141907277357e+00	5.48369225076067e+00	7.36215747974083e+00			504	4.18242383387294e+00	4.02598552501603e+00	3.10622449301951e+00	2.39228850964338e+00	4.42944428471804e+00	1.83529154442703e+00	4.47103016947887e+00
505	4.88951979049541e+00	4.66266336505061e+00	3.03137159598803e+00	2.75159961904097e+00	4.60194569415480e+00	7.50406665606360e+00				505	4.71335450899880e+00	4.68562249721705e+00	2.20821226961170e+00	2.44553817576579e+00	3.01942985795504e+00	6.92903476740286e+00				505	4.10370809196870e+00	3.92724768882977e+00	2.27159349837353e+00	2.04434534778708e+00	2.35650748512421e+00	5.63438419266712e+00	4.77660990743583e+00	7.50083485242897e+00			505	4.10370809196870e+00	3.92724768882977e+00	2.27159349837353e+00	2.04434534778708e+00	2.35650748512421e+00	5.63438419266712e+00	4.77660990743583e+00	7.50083485242897e+00			505	4.18092073726326e+00	3.82866779364167e+00	3.21207960952032e+00	2.34809571328098e+00	5.13947632644487e+00	1.98600288671363e+00	4.41122642055959e+00
506	4.56998369580524e+00	4.14273220314567e+00	2.38810148435806e+00	2.35730640408261e+00	6.04734441029904e+00	8.11552034939441e+00				506	4.47468676305928e+00	4.61610592484244e+00	2.98561128370477e+00	2.99338075672521e+00	1.85876552939856e+00	7.09068934231886e+00				506	4.36151290548686e+00	4.17144567859817e+00	2.27027758362003e+00	2.13716380221695e+00	2.96529211241063e+00	6.04081204637584e+00	5.11022718469831e+00	7.45607877056358e+00			506	4.36151290548686e+00	4.17144567859817e+00	2.27027758362003e+00	2.13716380221695e+00	2.96529211241063e+00	6.04081204637584e+00	5.11022718469831e+00	7.45607877056358e+00			506	4.04506682126306e+00	4.22775679088198e+00	3.24404681993108e+00	2.17924619302796e+00	5.00523669256165e+00	3.54280886879494e+00	4.07092438844662e+00
507	4.68640521913421e+00	4.27034946326377e+00	2.04980049637181e+00	2.28028135303162e+00	4.84428292224234e+00	6.76557455825982e+00				507	4.99353773709120e+00	4.58332277629395e+00	2.29117018764761e+00	2.19173458565834e+00	2.00146795148806e+00	6.10733568633993e+00				507	4.34173649065070e+00	3.78461696742119e+00	2.27910649667655e+00	1.99510185748755e+00	2.65071675347397e+00	6.09896456910524e+00	4.66035466676854e+00	7.02513397100469e+00			507	4.34173649065070e+00	3.78461696742119e+00	2.27910649667655e+00	1.99510185748755e+00	2.65071675347397e+00	6.09896456910524e+00	4.66035466676854e+00	7.02513397100469e+00			507	4.18613683210128e+00	3.94683715542027e+00	3.02011145599719e+00	2.00081230558345e+00	5.09032927876089e+00	2.04204066540734e+00	4.11499298440097e+00
508	4.54941363214528e+00	4.24661035461804e+00	2.03298196031598e+00	2.23862998960000e+00	6.47641025393470e+00	6.98286467370099e+00				508	5.14496440133913e+00	4.72380902772914e+00	2.52846629246358e+00	2.44713991806541e+00	2.24734636183228e+00	6.70591653080350e+00				508	4.26059734997494e+00	3.91764240507825e+00	2.17581271564759e+00	1.92720970790534e+00	4.01561396295853e+00	7.15286712963742e+00	4.95318857391760e+00	7.54594629243733e+00			508	4.26059734997494e+00	3.91764240507825e+00	2.17581271564759e+00	1.92720970790534e+00	4.01561396295853e+00	7.15286712963742e+00	4.95318857391760e+00	7.54594629243733e+00			508	4.22844852321784e+00	3.87272020280478e+00	3.95991917812372e+00	2.87393930584641e+00	4.80809797659858e+00	3.14039202654942e+00	4.27041430106043e+00
509	4.58300992907636e+00	4.29090812494692e+00	2.87494137872071e+00	2.77214319636035e+00	6.54396018677996e+00	8.07139148789253e+00				509	4.93418680873472e+00	4.17633407743585e+00	2.16846233098346e+00	2.09813770342502e+00	2.28029847567729e+00	5.19770517286023e+00				509	4.37797311512186e+00	4.02332979396824e+00	2.06495003055274e+00	1.95010092963524e+00	2.18859215598280e+00	5.69759160139917e+00	4.77577924904181e+00	7.19683220736476e+00			509	4.37797311512186e+00	4.02332979396824e+00	2.06495003055274e+00	1.95010092963524e+00	2.18859215598280e+00	5.69759160139917e+00	4.77577924904181e+00	7.19683220736476e+00			509	4.44315422033998e+00	3.89907848005420e+00	3.29783923349683e+00	2.00814476538197e+00	5.15764096826635e+00	2.79056035993766e+00	4.48037411010865e+00
510	4.79143356906458e+00	4.47268506052976e+00	2.83594292172586e+00	2.62705754376280e+00	6.55550092551771e+00	7.89483017709639e+00				510	4.85895781653610e+00	4.59881976249666e+00	2.78803792657442e+00	2.64789124989386e+00	2.52778878194001e+00	6.30477541697391e+00				510	4.84359377524169e+00	4.24822724635559e+00	2.26926976710872e+00	2.31978621285900e+00	2.96116126857405e+00	5.02317838101244e+00	4.96549694419920e+00	6.87142217753028e+00			510	4.84359377524169e+00	4.24822724635559e+00	2.26926976710872e+00	2.31978621285900e+00	2.96116126857405e+00	5.02317838101244e+00	4.96549694419920e+00	6.87142217753028e+00			510	4.00087093326679e+00	3.79837765067017e+00	2.73245751412701e+00	1.93070649482209e+00	5.49829024742907e+00	2.42946239430586e+00	4.59109144268805e+00
511	4.75883164002805e+00	4.17018423881971e+00	2.41898407879357e+00	2.31948472737490e+00	4.42176260200400e+00	7.91561570259931e+00				511	4.81961473428239e+00	4.66337007781908e+00	2.25982699640544e+00	2.18009180565220e+00	1.72627759956410e+00	6.39711059907120e+00				511	4.42455006300050e+00	4.15148823940197e+00	2.03517293450830e+00	1.91985949492137e+00	2.22759878511010e+00	5.18286339403562e+00	5.06337792808066e+00	7.29072237757117e+00			511	4.42455006300050e+00	4.15148823940197e+00	2.03517293450830e+00	1.91985949492137e+00	2.22759878511010e+00	5.18286339403562e+00	5.06337792808066e+00	7.29072237757117e+00			511	4.18365608346194e+00	4.08533075215473e+00	3.19107563721426e+00	2.08058585058668e+00	5.14518983728550e+00	1.83002157608964e+00	4.56840520071948e+00
512	4.53637744920387e+00	4.03580964377132e+00	2.31818877949016e+00	2.29327258991793e+00	4.98478032179640e+00	7.02858779990066e+00				512	5.14557810125097e+00	4.49156574624297e+00	2.18033100486755e+00	2.15710759032084e+00	1.91853985945449e+00	6.14919168754407e+00				512	4.02178095776642e+00	3.88079535538225e+00	2.12387604921913e+00	2.13150412141024e+00	2.22338932478532e+00	6.51947627659028e+00	4.59878766087628e+00	7.70933804807056e+00			512	4.02178095776642e+00	3.88079535538225e+00	2.12387604921913e+00	2.13150412141024e+00	2.22338932478532e+00	6.51947627659028e+00	4.59878766087628e+00	7.70933804807056e+00			512	4.38643747997291e+00	4.13292040898734e+00	3.03762977998849e+00	2.05439656087533e+00	5.20276800912426e+00	2.53574622664074e+00	4.53151678911973e+00
513	4.68542568501618e+00	4.52377609162251e+00	2.44247995784096e+00	2.43681817293708e+00	5.81941859822713e+00	8.10620566463862e+00				513	4.68139204373456e+00	4.45440384178889e+00	2.49759337915602e+00	2.16851792078142e+00	1.82927789991673e+00	5.99107121727179e+00				513	3.84872674187626e+00	4.29502508642600e+00	2.43669652770821e+00	1.99645913156340e+00	3.08619288912805e+00	5.74268993562572e+00	4.71440949475129e+00	7.62056088626525e+00			513	3.84872674187626e+00	4.29502508642600e+00	2.43669652770821e+00	1.99645913156340e+00	3.08619288912805e+00	5.74268993562572e+00	4.71440949475129e+00	7.62056088626525e+00			513	4.43370303226016e+00	4.07974757449213e+00	2.86327301033419e+00	2.03117211042571e+00	5.30307774668602e+00	2.01341952060725e+00	4.42287907954821e+00
514	4.43856094597720e+00	4.08867796769565e+00	2.39272471836208e+00	2.26229317872206e+00	5.31023175589562e+00	8.14551167828875e+00				514	5.26010984542192e+00	4.36180598238933e+00	2.17977585502481e+00	2.27147601439683e+00	1.83543589031129e+00	6.47869333108406e+00				514	5.11503885069584e+00	4.59392876536581e+00	3.17503618415205e+00	2.72922778581371e+00	2.98312230497296e+00	5.56245240809140e+00	5.37440709666629e+00	7.63646778956736e+00			514	5.11503885069584e+00	4.59392876536581e+00	3.17503618415205e+00	2.72922778581371e+00	2.98312230497296e+00	5.56245240809140e+00	5.37440709666629e+00	7.63646778956736e+00			514	3.91999653337257e+00	4.29221760446930e+00	3.17793730026925e+00	2.07130955880358e+00	5.59333014209322e+00	2.35882195080206e+00	4.27036845262012e+00
515	4.71059161142467e+00	4.18298482203512e+00	2.40574332429019e+00	2.63950429747907e+00	5.44003135741295e+00	8.56516001481829e+00				515	5.28481030419317e+00	4.54882190052633e+00	2.22109403039978e+00	2.25141863050292e+00	1.77216032472210e+00	6.23723383552025e+00				515	4.56868849426444e+00	4.30942534347809e+00	2.49400712448481e+00	2.19475045278423e+00	3.00450893100467e+00	5.68955697065005e+00	4.47549949495557e+00	7.92378999397089e+00			515	4.56868849426444e+00	4.30942534347809e+00	2.49400712448481e+00	2.19475045278423e+00	3.00450893100467e+00	5.68955697065005e+00	4.47549949495557e+00	7.92378999397089e+00			515	3.93061468856988e+00	4.11048230589220e+00	3.31292577573585e+00	2.11941643307415e+00	5.53074518361205e+00	2.24948884805496e+00	4.11458365663893e+00
516	4.68762150246183e+00	4.29957123495765e+00	2.10409996407955e+00	2.35671994996341e+00	5.40601727822113e+00	7.96666473459193e+00				516	4.74220587210609e+00	4.58964690715425e+00	3.37800408425920e+00	3.17901902976658e+00	2.28125101478794e+00	6.34436917444946e+00				516	4.59516498477463e+00	4.55591564922846e+00	2.30111829558917e+00	1.95105160114234e+00	3.68179095692683e+00	5.23720260986114e+00	5.25080759243147e+00	7.99928681772634e+00			516	4.59516498477463e+00	4.55591564922846e+00	2.30111829558917e+00	1.95105160114234e+00	3.68179095692683e+00	5.23720260986114e+00	5.25080759243147e+00	7.99928681772634e+00			516	4.30567792693566e+00	4.16115935576721e+00	3.05363687200779e+00	2.13575083178552e+00	5.23074080941847e+00	1.86810107742882e+00	4.57442516854696e+00
[truncated: 1,970 more rows]
[truncated: 10 more columns]

## Sheet: Figure 6
Ligand	Cal. dG (kCal/mol)	error	Exp. dG (kCal/mol)	rep1	rep2	rep3
Ligand 2	-6.65	0.68	-6.01	-7.43	-6.32	-6.20
Ligand 3	-6.57	1.54	-6.96	-5.17	-6.30	-8.23
Ligand 4	-7.17	0.65	-8.27	-7.18	-6.52	-7.83
Ligand 5	-7.25	0.81	-7.44	-6.62	-8.16	-6.96
Ligand 6	-9.64	1.54	-8.39	-11.30	-9.37	-8.25
Ligand 7	-7.26	1.78	-7.88	-8.126	-5.213	-8.449
Ligand 8	-4.49	0.56	-5.45	-4.874	-4.735	-3.847
[truncated: 3 more rows]

## Sheet: Figure S26
(a)	Ligand	Cal. dG (kCal/mol)	error	Exp. dG (kCal/mol)	rep1	rep2	rep3
[truncated: 11 more rows]

[truncated: 2 more sheets: Figure S27, Figure S28]
